# Supplementary material for: The SWine IMputation (SWIM) haplotype reference panel enables nucleotide resolution genetic mapping in pigs
Source: Commun Biol. 2023 May 30;6:577. doi: 10.1038/s42003-023-04933-9 (PMC10229620; doi:10.1038/s42003-023-04933-9)
Supplement: Supplementary file 4 — Supplementary Data 1-12 [file 42003_2023_4933_MOESM4_ESM.xlsx]

## Sheet: Supplementary Data 1
Supplementary Data 1. Sources of sequence data used in this study for analysis and imputation.
Breed	Abbreviation	Type	Sample Size	Deduplicated depth (×)	Accession
Anqing Six-end-white	AQ	North China Pigs	20	7.49	PRJNA634804
Asian Wild Boars	AWB	Asian Wild Boar	27	14.03	PRJEB29465, PRJNA213179, PRJNA260763, PRJNA186497
Bamaxiang	BMX	South China Pigs	6	24.3	PRJNA213179
Berkshire	BK	European Domestic pigs	9	11.51	PRJNA281548, PRJEB9922
Daweizi	DWZ	Central China Pigs	1	11.3	PRJNA378496
Dahuabai	DHB	South China Pigs	21	10.45	This study (21)
Diannanxiaoer	DNP	South China Pigs	2	11.14	PRJNA378496
Duroc–Landrace–Yorkshire	DLY	Hybrid Pigs	6	33.09	PRJNA507853
Duroc	DRC	European Domestic pigs	485	13.06	PRJEB9115, PRJEB9922, PRJEB29465, PRJNA343658, PRJNA322309, PRJNA378496, PRJNA487172, PRJNA488327, PRJNA507853, PRJNA239399, PRJNA626370, PRJNA260763, This study (413)
Duroc-Pietrain	DP	Hybrid Pigs	1	25.03	PRJNA354435
Erhualian	EHL	East China Pigs	19	23.88	PRJNA488327, PRJNA213179
European Wild Boars	EWB	European Wild Boars	27	12.01	PRJEB29465, PRJNA255085, PRJNA320525
Hampshire	HP	European Domestic pigs	2	8.69	PRJEB9922
Hetao	HT	North China Pigs	6	21.85	PRJNA213179
Iberian	IBR	European Domestic pigs	2	13.43	PRJNA255085
Jiangquhai	JQH	East China Pigs	3	9.65	PRJEB9922
Jinhua	JH	East China Pigs	2	9.49	PRJEB9922
Korean	KP	Asian Domestic pigs	6	12.19	PRJNA254936
Korean Jeju Black	KJBP	Asian Domestic pigs	8	12.11	PRJNA254936
Laiwu	LWH	North China Pigs	6	23.5	PRJNA213179
Landrace	LR	European Domestic pigs	651	12.5	PRJEB9922, PRJNA309108, PRJNA343658, PRJNA369600, PRJNA378496, PRJNA485589, PRJNA507853, PRJNA260763, PRJNA273907, PRJEB39374, This study (610)
Large White	LW	European Domestic pigs	543	11.92	PRJEB38156, PRJEB39374, PRJNA506339, PRJEB9922, PRJNA255085, PRJNA487539, PRJNA550237, PRJNA378496, PRJNA507853, PRJNA260763, This study (391)
Lichahei	LCH	Hybrid Pigs	17	11.54	This study (17)
Leping Spotted	LPS	Central China Pigs	2	11.79	PRJEB9922
Lantang	LTZ	South China Pigs	21	10.9	This study (21)
Luchuan	LUC	South China Pigs	6	23.54	PRJNA213179
Meishan	MS	East China Pigs	38	9.75	PRJEB9922, PRJNA378496
Min	MIN	North China Pigs	6	23.14	PRJNA213179
Neijiang	NJ	Southwest China Pigs	2	5.37	PRJNA186497
Pietrain	PIT	European Domestic pigs	12	9.58	PRJEB9326, PRJEB9922
Rongchang	RC	Southwest China Pigs	11	11.99	PRJNA322309, PRJNA231897
Tibetan	TT	Southwest China Pigs	61	18.68	PRJEB9922, PRJNA186497, PRJNA550237, PRJNA213179
Tongcheng	TC	Central China Pigs	4	6.73	PRJNA238851
Taiwanhei	TWH	Hybrid Pigs	18	10.97	This study (18)
USMARC	USMARC	Hybrid Pigs	109	17.49	PRJNA414091
Wannan Black	WNB	East China Pigs	20	6.74	PRJNA524263
Wannan Spotted	WNS	East China Pigs	2	9.46	PRJEB9922
White-Duroc	WD	Hybrid Pigs	2	30.7	PRJNA488327
Wujin	WJ	Southwest China Pigs	2	5.31	PRJNA186497
Wuzhishan	WZS	South China Pigs	7	21.88	PRJNA213179, PRJNA438040
Xiaoerhua	XEH	South China Pigs	20	9.29	This study (20)
Xiang	XP	South China Pigs	2	8.09	PRJEB9922
Yuedonghei	YDH	South China Pigs	19	9.35	This study (19)
Yorkshire-Landrace	YL	Hybrid Pigs	25	5.99	PRJNA343658, PRJNA507853
		Total	2259	12.86	SRA (729), This study (1530)

## Sheet: Supplementary Data 2
Supplementary Data 2. Accession numbers for SRA samples used in this study.
Breed	Sample Accession	Run Accession	BioSample	BioProject
Anqing Six-end-white	SRS6702976	SRR11839192	SAMN15009476	PRJNA634804
Anqing Six-end-white	SRS6702977	SRR11839190	SAMN15009477	PRJNA634804
Anqing Six-end-white	SRS6702978	SRR11839189	SAMN15009478	PRJNA634804
Anqing Six-end-white	SRS6702979	SRR11839188	SAMN15009479	PRJNA634804
Anqing Six-end-white	SRS6702980	SRR11839191	SAMN15009480	PRJNA634804
Anqing Six-end-white	SRS6702981	SRR11839187	SAMN15009481	PRJNA634804
Anqing Six-end-white	SRS6702982	SRR11839186	SAMN15009482	PRJNA634804
Anqing Six-end-white	SRS6702983	SRR11839185	SAMN15009483	PRJNA634804
Anqing Six-end-white	SRS6702984	SRR11839184	SAMN15009484	PRJNA634804
Anqing Six-end-white	SRS6702985	SRR11839182	SAMN15009467	PRJNA634804
Anqing Six-end-white	SRS6702986	SRR11839181	SAMN15009468	PRJNA634804
Anqing Six-end-white	SRS6702987	SRR11839180	SAMN15009469	PRJNA634804
Anqing Six-end-white	SRS6702988	SRR11839183	SAMN15009470	PRJNA634804
Anqing Six-end-white	SRS6702989	SRR11839179	SAMN15009471	PRJNA634804
Anqing Six-end-white	SRS6702990	SRR11839178	SAMN15009472	PRJNA634804
Anqing Six-end-white	SRS6702991	SRR11839177	SAMN15009473	PRJNA634804
Anqing Six-end-white	SRS6702992	SRR11839176	SAMN15009474	PRJNA634804
Anqing Six-end-white	SRS6702993	SRR11839175	SAMN15009465	PRJNA634804
Anqing Six-end-white	SRS6702994	SRR11839174	SAMN15009466	PRJNA634804
Anqing Six-end-white	SRS6702995	SRR11839173	SAMN15009475	PRJNA634804
Asian Wild Boars	ERS804964	ERR977151	SAMEA3497815	PRJEB9922
Asian Wild Boars	ERS804965	ERR977152,ERR977153,ERR977154,ERR977155,ERR977156,ERR977157,ERR977158,ERR977159	SAMEA3497816	PRJEB9922
Asian Wild Boars	ERS804967	ERR977161,ERR977162,ERR977163,ERR977164,ERR977165,ERR977166	SAMEA3497818	PRJEB9922
Asian Wild Boars	ERS804968	ERR977167,ERR977168,ERR977169	SAMEA3497819	PRJEB9922
Asian Wild Boars	ERS804969	ERR977170	SAMEA3497820	PRJEB9922
Asian Wild Boars	ERS804970	ERR977171,ERR977172,ERR977173,ERR977174,ERR977175,ERR977176,ERR977177,ERR977178	SAMEA3497821	PRJEB9922
Asian Wild Boars	ERS804971	ERR977179,ERR977180	SAMEA3497822	PRJEB9922
Asian Wild Boars	ERS804972	ERR977181,ERR977182,ERR977183,ERR977184,ERR977185,ERR977186,ERR977187,ERR977188	SAMEA3497823	PRJEB9922
Asian Wild Boars	SRS387323	SRR652378	SAMN01894459	PRJNA186497
Asian Wild Boars	SRS387324	SRR652379	SAMN01894460	PRJNA186497
Asian Wild Boars	SRS465716	SRR949641,SRR949642	SAMN02298081	PRJNA213179
Asian Wild Boars	SRS465717	SRR949643,SRR949644	SAMN02298082	PRJNA213179
Asian Wild Boars	SRS465718	SRR949645,SRR949646,SRR949647	SAMN02298083	PRJNA213179
Asian Wild Boars	SRS465719	SRR949648,SRR949649,SRR949650	SAMN02298084	PRJNA213179
Asian Wild Boars	SRS465720	SRR949651,SRR949652,SRR949653	SAMN02298085	PRJNA213179
Asian Wild Boars	SRS465721	SRR949654,SRR949655,SRR949656	SAMN02298086	PRJNA213179
Asian Wild Boars	SRS703307	SRR1581057,SRR1581058,SRR1581059	SAMN03031171	PRJNA260763
Asian Wild Boars	SRS703308	SRR1581060,SRR1581061,SRR1581062	SAMN03031172	PRJNA260763
Asian Wild Boars	SRS703309	SRR1581063,SRR1581064,SRR1581065	SAMN03031173	PRJNA260763
Asian Wild Boars	SRS703310	SRR1581066,SRR1581067,SRR1581068	SAMN03031174	PRJNA260763
Asian Wild Boars	SRS703311	SRR1581069,SRR1581070,SRR1581071	SAMN03031175	PRJNA260763
Asian Wild Boars	SRS703312	SRR1581072,SRR1581073	SAMN03031176	PRJNA260763
Asian Wild Boars	SRS703313	SRR1581074,SRR1581075,SRR1581076	SAMN03031177	PRJNA260763
Asian Wild Boars	SRS703314	SRR1581077,SRR1581078,SRR1581079	SAMN03031178	PRJNA260763
Asian Wild Boars	SRS703315	SRR1581080,SRR1581081,SRR1581082	SAMN03031179	PRJNA260763
Asian Wild Boars	SRS703316	SRR1581083,SRR1581084,SRR1581085	SAMN03031180	PRJNA260763
Asian Wild Boars	SRS2043996	SRR5337852,SRR5337853,SRR5337854,SRR5337855	SAMN06563372	PRJNA378496
Bamaxiang	SRS465762	SRR949741,SRR949742	SAMN02298127	PRJNA213179
Bamaxiang	SRS465763	SRR949743,SRR949744	SAMN02298128	PRJNA213179
Bamaxiang	SRS465764	SRR949745,SRR949746	SAMN02298129	PRJNA213179
Bamaxiang	SRS465765	SRR949747,SRR949748	SAMN02298130	PRJNA213179
Bamaxiang	SRS465766	SRR949749,SRR949750	SAMN02298131	PRJNA213179
Bamaxiang	SRS465767	SRR949751,SRR949752	SAMN02298132	PRJNA213179
Berkshire	ERS804976	ERR977197,ERR977198	SAMEA3497827	PRJEB9922
Berkshire	ERS804977	ERR977199,ERR977200	SAMEA3497828	PRJEB9922
Berkshire	SRS962750	SRR2064845,SRR2064846,SRR2064847,SRR2064848,SRR2064849,SRR2064850,SRR2064851,SRR2064852,SRR2064853,SRR2064854,SRR2064855,SRR2064856,SRR2064857,SRR2064858,SRR2064859,SRR2064860,SRR2064861,SRR2064862,SRR2064863,SRR2064864,SRR2064865,SRR2064866,SRR2064867,SRR2064868,SRR2064869,SRR2064870,SRR2064871,SRR2064872,SRR2064873,SRR2064874,SRR2064875,SRR2064876	SAMN03566754	PRJNA281548
Berkshire	SRS962753	SRR2064878,SRR2064880,SRR2064881,SRR2064882,SRR2064883,SRR2064884,SRR2064889,SRR2064891,SRR2064892,SRR2064893,SRR2064894,SRR2064895,SRR2064897,SRR2064900,SRR2064901,SRR2064903,SRR2064904,SRR2064906,SRR2064907,SRR2064909,SRR2064910,SRR2064911,SRR2064912,SRR2064913,SRR2064914,SRR2064915,SRR2064916,SRR2064918,SRR2064919,SRR2064921,SRR2064922,SRR2064923,SRR2064925,SRR2064926	SAMN03566755	PRJNA281548
Berkshire	SRS962759	SRR2064931,SRR2064932,SRR2064933,SRR2064934,SRR2064935,SRR2064936,SRR2064937,SRR2064938,SRR2064939,SRR2064940,SRR2064941,SRR2064942,SRR2064943,SRR2064944,SRR2064945,SRR2064946,SRR2064947,SRR2064948,SRR2064949,SRR2064950,SRR2064951,SRR2064952,SRR2064953,SRR2064954,SRR2064955,SRR2064956,SRR2064957,SRR2064958,SRR2064959,SRR2064960,SRR2064961,SRR2064962,SRR2064963,SRR2064964,SRR2064965,SRR2064966,SRR…	SAMN03566756	PRJNA281548
Berkshire	SRS965762	SRR2070631,SRR2070632,SRR2070633,SRR2070634,SRR2070635,SRR2070636,SRR2070637,SRR2070638,SRR2070639,SRR2070640,SRR2070641,SRR2070642,SRR2070643,SRR2070644,SRR2070645,SRR2070646,SRR2070647,SRR2070648,SRR2070649,SRR2070650,SRR2070651,SRR2070652,SRR2070653,SRR2070654,SRR2070655,SRR2070656,SRR2070657,SRR2070658,SRR2070659,SRR2070660,SRR2070661,SRR2070662,SRR2070663,SRR2070664,SRR2070665,SRR2070666,SRR…	SAMN03566757	PRJNA281548
Berkshire	SRS965765	SRR2070687,SRR2070698,SRR2070699,SRR2070700,SRR2070701,SRR2070702,SRR2070703,SRR2070704,SRR2070705,SRR2070706,SRR2070707,SRR2070708,SRR2070709,SRR2070710,SRR2070711,SRR2070712,SRR2070713,SRR2070714,SRR2070715,SRR2070716,SRR2070717,SRR2070718,SRR2070719,SRR2070720,SRR2070721,SRR2070722,SRR2070723,SRR2070724,SRR2070725,SRR2070726,SRR2070727,SRR2070728,SRR2070729,SRR2070730,SRR2070731,SRR2070732,SRR…	SAMN03566758	PRJNA281548
Berkshire	SRS965773	SRR2077643,SRR2077644,SRR2077645,SRR2077646,SRR2077647,SRR2077648,SRR2077649,SRR2077650,SRR2077651,SRR2077652,SRR2077653,SRR2077654,SRR2077655,SRR2077656,SRR2077657,SRR2077658,SRR2077659,SRR2077660,SRR2077661,SRR2077662,SRR2077663,SRR2077664,SRR2077665,SRR2077666,SRR2077667,SRR2077668,SRR2077669,SRR2077670,SRR2077671,SRR2077672,SRR2077673,SRR2077674,SRR2077675,SRR2077676,SRR2077677,SRR2077678,SRR…	SAMN03566759	PRJNA281548
Berkshire	SRS971671	SRR2077701,SRR2077702,SRR2077703,SRR2077704,SRR2077705,SRR2077706,SRR2077707,SRR2077708,SRR2077709,SRR2077710,SRR2077711,SRR2077712,SRR2077713,SRR2077714,SRR2077715,SRR2077716,SRR2077717,SRR2077718,SRR2077719,SRR2077720,SRR2077721,SRR2077722,SRR2077723,SRR2077724,SRR2077725,SRR2077726,SRR2077727,SRR2077728,SRR2077729,SRR2077730,SRR2077731,SRR2077732,SRR2077733,SRR2077734,SRR2077735,SRR2077736,SRR…	SAMN03566760	PRJNA281548
Daweizi	SRS2043610	SRR5337190,SRR5337191	SAMN06562957	PRJNA378496
Diannanxiaoer	SRS2040686	SRR5332557,SRR5332558	SAMN06560373	PRJNA378496
Diannanxiaoer	SRS2040930	SRR5332803,SRR5332804	SAMN06560458	PRJNA378496
Duroc	ERS2870659	ERR2865317	SAMEA5059488	PRJEB29465
Duroc	ERS706540	ERR860953	SAMEA3345110	PRJEB9115
Duroc	ERS706541	ERR860954	SAMEA3345111	PRJEB9115
Duroc	ERS706542	ERR860955	SAMEA3345112	PRJEB9115
Duroc	ERS706543	ERR860956	SAMEA3345113	PRJEB9115
Duroc	ERS706544	ERR860957	SAMEA3345114	PRJEB9115
Duroc	ERS706545	ERR860958	SAMEA3345115	PRJEB9115
Duroc	ERS706546	ERR860959	SAMEA3345116	PRJEB9115
Duroc	ERS706547	ERR860960	SAMEA3345117	PRJEB9115
Duroc	ERS804986	ERR977224,ERR977225	SAMEA3497837	PRJEB9922
Duroc	ERS804987	ERR977226,ERR977227	SAMEA3497838	PRJEB9922
Duroc	ERS804988	ERR977228,ERR977229,ERR977230,ERR977231,ERR977232,ERR977233,ERR977234,ERR977235	SAMEA3497839	PRJEB9922
Duroc	ERS804989	ERR977236,ERR977237,ERR977238,ERR977239,ERR977240,ERR977241,ERR977242,ERR977243	SAMEA3497840	PRJEB9922
Duroc	SRS562607	SRR1177806	SAMN02665307	PRJNA239399
Duroc	SRS703257	SRR1577858	SAMN03031126	PRJNA260763
Duroc	SRS703258	SRR1577860	SAMN03031127	PRJNA260763
Duroc	SRS703259	SRR1577862	SAMN03031128	PRJNA260763
Duroc	SRS703260	SRR1577863	SAMN03031129	PRJNA260763
Duroc	SRS703261	SRR1577864	SAMN03031130	PRJNA260763
Duroc	SRS703262	SRR1577865	SAMN03031131	PRJNA260763
Duroc	SRS703263	SRR1577866	SAMN03031132	PRJNA260763
Duroc	SRS703264	SRR1577867	SAMN03031133	PRJNA260763
Duroc	SRS703265	SRR1577868	SAMN03031134	PRJNA260763
Duroc	SRS703266	SRR1577869	SAMN03031135	PRJNA260763
Duroc	SRS703267	SRR1577870	SAMN03031136	PRJNA260763
Duroc	SRS703271	SRR1577871	SAMN03031137	PRJNA260763
Duroc	SRS703272	SRR1577872	SAMN03031138	PRJNA260763
Duroc	SRS703273	SRR1577873	SAMN03031139	PRJNA260763
Duroc	SRS703274	SRR1577875	SAMN03031140	PRJNA260763
Duroc	SRS703275	SRR1577876	SAMN03031141	PRJNA260763
Duroc	SRS703276	SRR1577877	SAMN03031142	PRJNA260763
Duroc	SRS703277	SRR1577878	SAMN03031143	PRJNA260763
Duroc	SRS703278	SRR1577879	SAMN03031144	PRJNA260763
Duroc	SRS703279	SRR1577880	SAMN03031145	PRJNA260763
Duroc	SRS1842997	SRR5086400	SAMN06115551	PRJNA322309
Duroc	SRS1843238	SRR5086718	SAMN06115548	PRJNA322309
Duroc	SRS1843239	SRR5086719	SAMN06115549	PRJNA322309
Duroc	SRS1879087	SRR5131497	SAMN06115550	PRJNA322309
Duroc	SRS1725712	SRR4341271,SRR6252609	SAMN05791661	PRJNA343658
Duroc	SRS1725714	SRR4341273,SRR6261392	SAMN05791663	PRJNA343658
Duroc	SRS1725715	SRR4341274,SRR6261396	SAMN05791664	PRJNA343658
Duroc	SRS1725716	SRR4341275,SRR6261493	SAMN05791665	PRJNA343658
Duroc	SRS1725717	SRR4341276,SRR6263260	SAMN05791666	PRJNA343658
Duroc	SRS1725718	SRR4341277,SRR6267969	SAMN05791667	PRJNA343658
Duroc	SRS1725719	SRR4341278,SRR6267970	SAMN05791670	PRJNA343658
Duroc	SRS1725721	SRR4341280,SRR6277508	SAMN05791671	PRJNA343658
Duroc	SRS1725722	SRR4341281,SRR6277509	SAMN05791672	PRJNA343658
Duroc	SRS1725723	SRR4341282,SRR6277522	SAMN05791673	PRJNA343658
Duroc	SRS1725724	SRR4341283,SRR6277523	SAMN05791674	PRJNA343658
Duroc	SRS1725779	SRR4341338,SRR6252606	SAMN05791658	PRJNA343658
Duroc	SRS2043289	SRR5336671,SRR5336672	SAMN06562573	PRJNA378496
Duroc	SRS2043844	SRR5337425,SRR5337426	SAMN06562961	PRJNA378496
Duroc	SRS2043851	SRR5337627	SAMN06562976	PRJNA378496
Duroc	SRS2043855	SRR5337651,SRR5337652	SAMN06562981	PRJNA378496
Duroc	SRS2043859	SRR5337660,SRR5337661	SAMN06562994	PRJNA378496
Duroc	SRS2043983	SRR5337834,SRR5337835	SAMN06563306	PRJNA378496
Duroc	SRS2043998	SRR5337857,SRR5337864,SRR5337947	SAMN06563568	PRJNA378496
Duroc	SRS2045986	SRR5341269,SRR5341270,SRR5341271	SAMN06578935	PRJNA378496
Duroc	SRS2051177	SRR5349397,SRR5349398	SAMN06606756	PRJNA378496
Duroc	SRS2053398	SRR5351767	SAMN06611050	PRJNA378496
Duroc	SRS2058801	SRR5357801,SRR5357802	SAMN06617789	PRJNA378496
Duroc	SRS3279681	SRR7142641,SRR7142642,SRR7142643	SAMN09111834	PRJNA378496
Duroc	SRS3700580	SRR7738074	SAMN09878800	PRJNA487172
Duroc	SRS3700582	SRR7738075	SAMN09878803	PRJNA487172
Duroc	SRS3700583	SRR7738073	SAMN09878801	PRJNA487172
Duroc	SRS3700588	SRR7738076	SAMN09878802	PRJNA487172
Duroc	SRS4099336	SRR8270382	SAMN10509970	PRJNA507853
Duroc	SRS6500369	SRR11568209	SAMN14638798	PRJNA626370
Duroc	SRS6500370	SRR11568207	SAMN14638800	PRJNA626370
Duroc	SRS6500371	SRR11568208	SAMN14638799	PRJNA626370
Duroc	SRS6500372	SRR11568206	SAMN14638801	PRJNA626370
Duroc	SRS6500373	SRR11568205	SAMN14638802	PRJNA626370
Duroc-Pietrain	SRS1812200	SRR5042823,SRR5042826	SAMN06045917	PRJNA354435
Duroc–Landrace–Yorkshire	SRS4109721	SRR8284618	SAMN10525956	PRJNA507853
Duroc–Landrace–Yorkshire	SRS4109722	SRR8284617	SAMN10525955	PRJNA507853
Duroc–Landrace–Yorkshire	SRS4150488	SRR8327268	SAMN10536184	PRJNA507853
Duroc–Landrace–Yorkshire	SRS4150489	SRR8327267	SAMN10536185	PRJNA507853
Duroc–Landrace–Yorkshire	SRS4180196	SRR8362158	SAMN10584384	PRJNA507853
Duroc–Landrace–Yorkshire	SRS4180197	SRR8362157	SAMN10584385	PRJNA507853
Erhualian	SRS465714	SRR949637,SRR949638	SAMN02298079	PRJNA213179
Erhualian	SRS465715	SRR949639,SRR949640	SAMN02298080	PRJNA213179
Erhualian	SRS3728867	SRR7772158	SAMN09930393	PRJNA488327
Erhualian	SRS3728868	SRR7772156	SAMN09930385	PRJNA488327
Erhualian	SRS3728869	SRR7772157	SAMN09930394	PRJNA488327
Erhualian	SRS3728870	SRR7772155	SAMN09930386	PRJNA488327
Erhualian	SRS3728871	SRR7772154	SAMN09930387	PRJNA488327
Erhualian	SRS3728872	SRR7772153	SAMN09930388	PRJNA488327
Erhualian	SRS3728873	SRR7772152	SAMN09930389	PRJNA488327
Erhualian	SRS3728874	SRR7772151	SAMN09930390	PRJNA488327
Erhualian	SRS3728875	SRR7772150	SAMN09930391	PRJNA488327
Erhualian	SRS3728876	SRR7772149	SAMN09930392	PRJNA488327
Erhualian	SRS3728877	SRR7772148	SAMN09930397	PRJNA488327
Erhualian	SRS3728878	SRR7772146	SAMN09930395	PRJNA488327
Erhualian	SRS3728879	SRR7772147	SAMN09930398	PRJNA488327
Erhualian	SRS3728880	SRR7772145	SAMN09930396	PRJNA488327
Erhualian	SRS3728881	SRR7772144	SAMN09930401	PRJNA488327
Erhualian	SRS3728883	SRR7772142	SAMN09930399	PRJNA488327
Erhualian	SRS3728884	SRR7772141	SAMN09930400	PRJNA488327
European Wild Boars	ERS2870663	ERR2865321	SAMEA5059492	PRJEB29465
European Wild Boars	ERS805013	ERR977316	SAMEA3497864	PRJEB9922
European Wild Boars	ERS805014	ERR977317	SAMEA3497865	PRJEB9922
European Wild Boars	ERS805015	ERR977318,ERR977319,ERR977320,ERR977321,ERR977322,ERR977323,ERR977324,ERR977325	SAMEA3497866	PRJEB9922
European Wild Boars	ERS805016	ERR977326,ERR977327	SAMEA3497867	PRJEB9922
European Wild Boars	ERS805017	ERR977328,ERR977329	SAMEA3497868	PRJEB9922
European Wild Boars	ERS805018	ERR977330	SAMEA3497869	PRJEB9922
European Wild Boars	ERS805019	ERR977331	SAMEA3497870	PRJEB9922
European Wild Boars	ERS805020	ERR977332,ERR977333,ERR977334,ERR977335,ERR977336,ERR977337,ERR977338,ERR977339	SAMEA3497871	PRJEB9922
European Wild Boars	ERS805021	ERR977340	SAMEA3497872	PRJEB9922
European Wild Boars	ERS805022	ERR977341	SAMEA3497873	PRJEB9922
European Wild Boars	ERS805023	ERR977342	SAMEA3497874	PRJEB9922
European Wild Boars	ERS805024	ERR977343	SAMEA3497875	PRJEB9922
European Wild Boars	ERS805025	ERR977344,ERR977345,ERR977346,ERR977347,ERR977348,ERR977349,ERR977350,ERR977351	SAMEA3497876	PRJEB9922
European Wild Boars	ERS805026	ERR977352,ERR977353	SAMEA3497877	PRJEB9922
European Wild Boars	ERS805027	ERR977354,ERR977355	SAMEA3497878	PRJEB9922
European Wild Boars	ERS805028	ERR977356,ERR977357	SAMEA3497879	PRJEB9922
European Wild Boars	ERS805029	ERR977358,ERR977359,ERR977360	SAMEA3497880	PRJEB9922
European Wild Boars	ERS805033	ERR977370,ERR977371,ERR977372	SAMEA3497884	PRJEB9922
European Wild Boars	ERS805034	ERR977373,ERR977374,ERR977375	SAMEA3497885	PRJEB9922
European Wild Boars	ERS805035	ERR977376,ERR977377,ERR977378	SAMEA3497886	PRJEB9922
European Wild Boars	ERS805036	ERR977379,ERR977380,ERR977381	SAMEA3497887	PRJEB9922
European Wild Boars	ERS805037	ERR977382,ERR977383	SAMEA3497888	PRJEB9922
European Wild Boars	ERS805039	ERR977385,ERR977386	SAMEA3497890	PRJEB9922
European Wild Boars	SRS655622	SRR1513306	SAMN02904855	PRJNA255085
European Wild Boars	SRS1541812	SRR3745077	SAMN05362552	PRJNA320525
European Wild Boars	SRS1541813	SRR3745078	SAMN05362553	PRJNA320525
Hampshire	ERS804992	ERR977248,ERR977249	SAMEA3497843	PRJEB9922
Hampshire	ERS804993	ERR977250,ERR977251	SAMEA3497844	PRJEB9922
Hetao	SRS465750	SRR949715,SRR949716	SAMN02298115	PRJNA213179
Hetao	SRS465751	SRR949717,SRR949718	SAMN02298116	PRJNA213179
Hetao	SRS465752	SRR949719,SRR949720,SRR949721,SRR949722	SAMN02298117	PRJNA213179
Hetao	SRS465753	SRR949723,SRR949724	SAMN02298118	PRJNA213179
Hetao	SRS465754	SRR949725,SRR949726	SAMN02298119	PRJNA213179
Hetao	SRS465755	SRR949727,SRR949728	SAMN02298120	PRJNA213179
Iberian	SRS2170012	SRR5515065	SAMN06895012	PRJNA255085
Iberian	SRS875335	SRR1917381	SAMN03421607	PRJNA320525
Jiangquhai	ERS804944	ERR977090,ERR977091,ERR977092,ERR977093,ERR977094,ERR977095,ERR977096,ERR977097	SAMEA3497795	PRJEB9922
Jiangquhai	ERS804945	ERR977098,ERR977099,ERR977100	SAMEA3497796	PRJEB9922
Jiangquhai	ERS804946	ERR977101,ERR977102,ERR977103	SAMEA3497797	PRJEB9922
Jinhua	ERS804942	ERR977085,ERR977086	SAMEA3497793	PRJEB9922
Jinhua	ERS804943	ERR977087,ERR977088,ERR977089	SAMEA3497794	PRJEB9922
Korean	SRS736265	SRR1640352,SRR1640353,SRR1640354	SAMN03160621	PRJNA254936
Korean	SRS737005	SRR1640408,SRR1640409,SRR1640410	SAMN03160622	PRJNA254936
Korean	SRS737008	SRR1640413,SRR1640415,SRR1640416	SAMN03160623	PRJNA254936
Korean	SRS737012	SRR1640419,SRR1640421,SRR1640423	SAMN03160624	PRJNA254936
Korean	SRS737016	SRR1640425,SRR1640426	SAMN03160625	PRJNA254936
Korean	SRS737018	SRR1640428,SRR1640429	SAMN03160626	PRJNA254936
Korean Jeju Black	SRS737019	SRR1640438,SRR1640439,SRR1640440	SAMN03160627	PRJNA254936
Korean Jeju Black	SRS737020	SRR1640433,SRR1640434,SRR1640435	SAMN03160631	PRJNA254936
Korean Jeju Black	SRS737024	SRR1640436,SRR1640437	SAMN03160632	PRJNA254936
Korean Jeju Black	SRS737026	SRR1640441,SRR1640442,SRR1640443	SAMN03160633	PRJNA254936
Korean Jeju Black	SRS737027	SRR1640445	SAMN03160634	PRJNA254936
Korean Jeju Black	SRS737029	SRR1640446	SAMN03160628	PRJNA254936
Korean Jeju Black	SRS737030	SRR1640447	SAMN03160629	PRJNA254936
Korean Jeju Black	SRS737031	SRR1640448	SAMN03160630	PRJNA254936
Laiwu	SRS465768	SRR949753,SRR949754	SAMN02298133	PRJNA213179
Laiwu	SRS465769	SRR949755,SRR949756	SAMN02298134	PRJNA213179
Laiwu	SRS465770	SRR949757,SRR949758	SAMN02298135	PRJNA213179
Laiwu	SRS465771	SRR949759,SRR949760	SAMN02298136	PRJNA213179
Laiwu	SRS465772	SRR949761,SRR949762	SAMN02298137	PRJNA213179
Laiwu	SRS465773	SRR949763,SRR949764	SAMN02298138	PRJNA213179
Landrace	ERS4819941	ERR4336923	SAMEA7059322	PRJEB39374
Landrace	ERS804939	ERR977061,ERR977062	SAMEA3497790	PRJEB9922
Landrace	ERS804996	ERR977256,ERR977257,ERR977258,ERR977259,ERR977260,ERR977261,ERR977262,ERR977263	SAMEA3497847	PRJEB9922
Landrace	ERS804997	ERR977264,ERR977265,ERR977266,ERR977267	SAMEA3497848	PRJEB9922
Landrace	ERS804999	ERR977268,ERR977269,ERR977270,ERR977271,ERR977272,ERR977273,ERR977274,ERR977275	SAMEA3497850	PRJEB9922
Landrace	ERS805000	ERR977276,ERR977277	SAMEA3497851	PRJEB9922
Landrace	SRS703281	SRR1581024	SAMN03031146	PRJNA260763
Landrace	SRS703282	SRR1581025	SAMN03031147	PRJNA260763
Landrace	SRS703283	SRR1581026	SAMN03031148	PRJNA260763
Landrace	SRS703284	SRR1581027	SAMN03031149	PRJNA260763
Landrace	SRS703285	SRR1581028,SRR1581029,SRR1581030	SAMN03031150	PRJNA260763
Landrace	SRS703286	SRR1581031,SRR1581032	SAMN03031151	PRJNA260763
Landrace	SRS703287	SRR1581033,SRR1581034	SAMN03031152	PRJNA260763
Landrace	SRS703288	SRR1581035,SRR1581036	SAMN03031153	PRJNA260763
Landrace	SRS703289	SRR1581037,SRR1581038,SRR1581039	SAMN03031154	PRJNA260763
Landrace	SRS703290	SRR1581040	SAMN03031155	PRJNA260763
Landrace	SRS703291	SRR1581041,SRR1581042	SAMN03031156	PRJNA260763
Landrace	SRS703292	SRR1581043	SAMN03031157	PRJNA260763
Landrace	SRS703293	SRR1581044	SAMN03031158	PRJNA260763
Landrace	SRS829329	SRR1777718	SAMN03301673	PRJNA273907
Landrace	SRS1261807	SRR3118295,SRR3118296,SRR3123282,SRR3123316,SRR3123327,SRR3123332	SAMN04440476	PRJNA309108
Landrace	SRS1725708	SRR4341267,SRR6251675	SAMN05791648	PRJNA343658
Landrace	SRS1725709	SRR4341268,SRR6252253	SAMN05791649	PRJNA343658
Landrace	SRS1725710	SRR4341269,SRR6252607	SAMN05791659	PRJNA343658
Landrace	SRS1725711	SRR4341270,SRR6252608	SAMN05791660	PRJNA343658
Landrace	SRS1725713	SRR4341272,SRR6261378	SAMN05791662	PRJNA343658
Landrace	SRS1725720	SRR4341279,SRR6252321	SAMN05791650	PRJNA343658
Landrace	SRS1725731	SRR4341290,SRR6252600	SAMN05791651	PRJNA343658
Landrace	SRS1725743	SRR4341301,SRR6252601	SAMN05791652	PRJNA343658
Landrace	SRS1725753	SRR4341312,SRR6252602	SAMN05791653	PRJNA343658
Landrace	SRS1725764	SRR4341323,SRR6252603	SAMN05791655	PRJNA343658
Landrace	SRS1725775	SRR4341334,SRR6252604	SAMN05791656	PRJNA343658
Landrace	SRS1725778	SRR4341337,SRR6252605	SAMN05791657	PRJNA343658
Landrace	SRS1958351	SRR5229970	SAMN06289801	PRJNA369600
Landrace	SRS1958352	SRR5229971	SAMN06289800	PRJNA369600
Landrace	SRS1958353	SRR5229972	SAMN06289799	PRJNA369600
Landrace	SRS1958354	SRR5229973	SAMN06289798	PRJNA369600
Landrace	SRS1958355	SRR5229974	SAMN06289797	PRJNA369600
Landrace	SRS2043847	SRR5337620,SRR5337621	SAMN06562968	PRJNA378496
Landrace	SRS3664411	SRR7686614	SAMN09809987	PRJNA485589
Landrace	SRS4099337	SRR8270381	SAMN10509971	PRJNA507853
Leping SpoTibetaned	ERS804947	ERR977104,ERR977105	SAMEA3497798	PRJEB9922
Leping SpoTibetaned	ERS804948	ERR977106,ERR977107	SAMEA3497799	PRJEB9922
Luchuan	SRS465722	SRR949657,SRR949658	SAMN02298087	PRJNA213179
Luchuan	SRS465723	SRR949659,SRR949660	SAMN02298088	PRJNA213179
Luchuan	SRS465724	SRR949661,SRR949662	SAMN02298089	PRJNA213179
Luchuan	SRS465725	SRR949663,SRR949664	SAMN02298090	PRJNA213179
Luchuan	SRS465726	SRR949665,SRR949666	SAMN02298091	PRJNA213179
Luchuan	SRS465727	SRR949667,SRR949668	SAMN02298092	PRJNA213179
Meishan	ERS804949	ERR977108,ERR977109,ERR977110	SAMEA3497800	PRJEB9922
Meishan	ERS804950	ERR977111,ERR977112,ERR977113	SAMEA3497801	PRJEB9922
Meishan	ERS804951	ERR977114,ERR977115	SAMEA3497802	PRJEB9922
Meishan	ERS804952	ERR977116,ERR977117	SAMEA3497803	PRJEB9922
Meishan	ERS804953	ERR977118,ERR977119,ERR977120	SAMEA3497804	PRJEB9922
Meishan	ERS804954	ERR977121,ERR977122,ERR977123	SAMEA3497805	PRJEB9922
Meishan	ERS804955	ERR977124,ERR977125,ERR977126	SAMEA3497806	PRJEB9922
Meishan	ERS804956	ERR977127,ERR977128	SAMEA3497807	PRJEB9922
Meishan	ERS804957	ERR977129,ERR977130,ERR977131	SAMEA3497808	PRJEB9922
Meishan	ERS804958	ERR977132,ERR977133,ERR977134,ERR977135,ERR977136,ERR977137,ERR977138	SAMEA3497809	PRJEB9922
Meishan	SRS2040260	SRR5331815,SRR5331816	SAMN06556517	PRJNA378496
Meishan	SRS2040900	SRR5332774,SRR5332775	SAMN06560428	PRJNA378496
Meishan	SRS2043292	SRR5336864,SRR5336865	SAMN06562584	PRJNA378496
Meishan	SRS2043301	SRR5336870,SRR5336871	SAMN06562589	PRJNA378496
Meishan	SRS2043302	SRR5336873,SRR5336874	SAMN06562602	PRJNA378496
Meishan	SRS2043609	SRR5337188,SRR5337189	SAMN06562956	PRJNA378496
Meishan	SRS2043845	SRR5337427	SAMN06562959	PRJNA378496
Meishan	SRS2043849	SRR5337624,SRR5337625	SAMN06562971	PRJNA378496
Meishan	SRS2043852	SRR5337628,SRR5337629	SAMN06562977	PRJNA378496
Meishan	SRS2043854	SRR5337649,SRR5337650	SAMN06562978	PRJNA378496
Meishan	SRS2043856	SRR5337655,SRR5337656	SAMN06562984	PRJNA378496
Meishan	SRS2043915	SRR5337760,SRR5337761	SAMN06563284	PRJNA378496
Meishan	SRS2043995	SRR5337850,SRR5337851	SAMN06563369	PRJNA378496
Meishan	SRS2044030	SRR5337895,SRR5337896	SAMN06563583	PRJNA378496
Meishan	SRS2044055	SRR5337945,SRR5337946	SAMN06563661	PRJNA378496
Meishan	SRS2044542	SRR5338509,SRR5338510	SAMN06564163	PRJNA378496
Meishan	SRS2046192	SRR5341485,SRR5341486	SAMN06579151	PRJNA378496
Meishan	SRS2046488	SRR5341821,SRR5341822	SAMN06579320	PRJNA378496
Meishan	SRS2048171	SRR5343909,SRR5343910	SAMN06603310	PRJNA378496
Meishan	SRS2048245	SRR5343990,SRR5343991	SAMN06603369	PRJNA378496
Meishan	SRS2048284	SRR5344050,SRR5344051	SAMN06603407	PRJNA378496
Meishan	SRS2048848	SRR5344678,SRR5344679	SAMN06603626	PRJNA378496
Meishan	SRS2051325	SRR5349567,SRR5349568	SAMN06606917	PRJNA378496
Meishan	SRS2052083	SRR5350327,SRR5350328	SAMN06607518	PRJNA378496
Meishan	SRS2053229	SRR5351567,SRR5351568	SAMN06610205	PRJNA378496
Meishan	SRS2053343	SRR5351706,SRR5351707	SAMN06610393	PRJNA378496
Meishan	SRS2053847	SRR5352274,SRR5352275	SAMN06611257	PRJNA378496
Meishan	SRS2058802	SRR5357803,SRR5357804	SAMN06618362	PRJNA378496
Min	SRS465756	SRR949729,SRR949730	SAMN02298121	PRJNA213179
Min	SRS465757	SRR949731,SRR949732	SAMN02298122	PRJNA213179
Min	SRS465758	SRR949733,SRR949734	SAMN02298123	PRJNA213179
Min	SRS465759	SRR949735,SRR949736	SAMN02298124	PRJNA213179
Min	SRS465760	SRR949737,SRR949738	SAMN02298125	PRJNA213179
Min	SRS465761	SRR949739,SRR949740	SAMN02298126	PRJNA213179
Neijiang	SRS387304	SRR652357	SAMN01894447	PRJNA186497
Neijiang	SRS387306	SRR652362	SAMN01894448	PRJNA186497
Pietrain	ERS718606	ERR875305,ERR875306	SAMEA3376934	PRJEB9326
Pietrain	ERS718607	ERR875307	SAMEA3376935	PRJEB9326
Pietrain	ERS718608	ERR875308,ERR875309,ERR875310,ERR875311,ERR875312,ERR875313,ERR875314,ERR875315	SAMEA3376936	PRJEB9326
Pietrain	ERS718610	ERR875318,ERR875319	SAMEA3376938	PRJEB9326
Pietrain	ERS718611	ERR875320,ERR875321	SAMEA3376939	PRJEB9326
Pietrain	ERS718612	ERR875322	SAMEA3376940	PRJEB9326
Pietrain	ERS718613	ERR875323,ERR875324	SAMEA3376941	PRJEB9326
Pietrain	ERS718614	ERR875325	SAMEA3376942	PRJEB9326
Pietrain	ERS718615	ERR875326	SAMEA3376943	PRJEB9326
Pietrain	ERS718616	ERR875327	SAMEA3376944	PRJEB9326
Pietrain	ERS804940	ERR977063,ERR977064	SAMEA3497791	PRJEB9922
Pietrain	ERS805009	ERR977305	SAMEA3497860	PRJEB9922
Rongchang	SRS518091	SRR1056426	SAMN02460622	PRJNA231897
Rongchang	SRS518092	SRR1056427	SAMN02460623	PRJNA231897
Rongchang	SRS518093	SRR1795736	SAMN03331745	PRJNA231897
Rongchang	SRS518094	SRR1056429	SAMN02460625	PRJNA231897
Rongchang	SRS518095	SRR1056430	SAMN02460626	PRJNA231897
Rongchang	SRS518096	SRR1056431	SAMN02460627	PRJNA231897
Rongchang	SRS1461428	SRR5083901	SAMN05162341	PRJNA322309
Rongchang	SRS1842074	SRR5084554	SAMN06115544	PRJNA322309
Rongchang	SRS1844647	SRR5088931	SAMN06115553	PRJNA322309
Rongchang	SRS1844648	SRR5088932	SAMN06115552	PRJNA322309
Rongchang	SRS2040441	SRR5332097,SRR5332098,SRR5332099,SRR5332100	SAMN06560025	PRJNA378496
Tibetan	ERS804963	ERR977149,ERR977150	SAMEA3497814	PRJEB9922
Tibetan	SRS387202	SRR652260	SAMN01894360	PRJNA186497
Tibetan	SRS387204	SRR652261	SAMN01894361	PRJNA186497
Tibetan	SRS387211	SRR652262	SAMN01894367	PRJNA186497
Tibetan	SRS387213	SRR652263	SAMN01894368	PRJNA186497
Tibetan	SRS387217	SRR652265	SAMN01894370	PRJNA186497
Tibetan	SRS387238	SRR652268	SAMN01894388	PRJNA186497
Tibetan	SRS387244	SRR652302	SAMN01894391	PRJNA186497
Tibetan	SRS387246	SRR652303	SAMN01894392	PRJNA186497
Tibetan	SRS387249	SRR652305	SAMN01894394	PRJNA186497
Tibetan	SRS387264	SRR652307	SAMN01894406	PRJNA186497
Tibetan	SRS387265	SRR652327	SAMN01894407	PRJNA186497
Tibetan	SRS387278	SRR652344	SAMN01894434	PRJNA186497
Tibetan	SRS387280	SRR652345	SAMN01894435	PRJNA186497
Tibetan	SRS387282	SRR652346	SAMN01894436	PRJNA186497
Tibetan	SRS387284	SRR652347	SAMN01894437	PRJNA186497
Tibetan	SRS465728	SRR949669,SRR949670	SAMN02298093	PRJNA213179
Tibetan	SRS465729	SRR949671,SRR949672	SAMN02298094	PRJNA213179
Tibetan	SRS465730	SRR949673,SRR949674,SRR949675	SAMN02298095	PRJNA213179
Tibetan	SRS465731	SRR949676,SRR949677,SRR949678	SAMN02298096	PRJNA213179
Tibetan	SRS465732	SRR949679,SRR949680	SAMN02298097	PRJNA213179
Tibetan	SRS465733	SRR949681,SRR949682	SAMN02298098	PRJNA213179
Tibetan	SRS465734	SRR949683,SRR949684	SAMN02298099	PRJNA213179
Tibetan	SRS465735	SRR949685,SRR949686	SAMN02298100	PRJNA213179
Tibetan	SRS465736	SRR949687,SRR949688	SAMN02298101	PRJNA213179
Tibetan	SRS465737	SRR949689,SRR949690	SAMN02298102	PRJNA213179
Tibetan	SRS465738	SRR949691,SRR949692	SAMN02298103	PRJNA213179
Tibetan	SRS465739	SRR949693,SRR949694	SAMN02298104	PRJNA213179
Tibetan	SRS465740	SRR949695,SRR949696	SAMN02298105	PRJNA213179
Tibetan	SRS465741	SRR949697,SRR949698	SAMN02298106	PRJNA213179
Tibetan	SRS465742	SRR949699,SRR949700	SAMN02298107	PRJNA213179
Tibetan	SRS465743	SRR949701,SRR949702	SAMN02298108	PRJNA213179
Tibetan	SRS465744	SRR949703,SRR949704	SAMN02298109	PRJNA213179
Tibetan	SRS465745	SRR949705,SRR949706	SAMN02298110	PRJNA213179
Tibetan	SRS465746	SRR949707,SRR949708	SAMN02298111	PRJNA213179
Tibetan	SRS465747	SRR949709,SRR949710	SAMN02298112	PRJNA213179
Tibetan	SRS465748	SRR949711,SRR949712	SAMN02298113	PRJNA213179
Tibetan	SRS465749	SRR949713,SRR949714	SAMN02298114	PRJNA213179
Tibetan	SRS5026399	SRR9599764	SAMN12122799	PRJNA550237
Tibetan	SRS5026416	SRR9599747	SAMN12122795	PRJNA550237
Tibetan	SRS5026417	SRR9599746	SAMN12122796	PRJNA550237
Tibetan	SRS5026422	SRR9599736	SAMN12122806	PRJNA550237
Tibetan	SRS5026423	SRR9599741	SAMN12122800	PRJNA550237
Tibetan	SRS5026424	SRR9599740	SAMN12122797	PRJNA550237
Tibetan	SRS5026425	SRR9599739	SAMN12122783	PRJNA550237
Tibetan	SRS5026426	SRR9599738	SAMN12122804	PRJNA550237
Tibetan	SRS5026432	SRR9599735	SAMN12122803	PRJNA550237
Tibetan	SRS5026437	SRR9599726	SAMN12122786	PRJNA550237
Tibetan	SRS5026438	SRR9599725	SAMN12122785	PRJNA550237
Tibetan	SRS5026439	SRR9599724	SAMN12122784	PRJNA550237
Tibetan	SRS5026441	SRR9599722	SAMN12122790	PRJNA550237
Tibetan	SRS5026442	SRR9599721	SAMN12122789	PRJNA550237
Tibetan	SRS5026443	SRR9599720	SAMN12122788	PRJNA550237
Tibetan	SRS5026444	SRR9599718	SAMN12122805	PRJNA550237
Tibetan	SRS5026445	SRR9599719	SAMN12122787	PRJNA550237
Tibetan	SRS5026446	SRR9599717	SAMN12122801	PRJNA550237
Tibetan	SRS5026447	SRR9599716	SAMN12122792	PRJNA550237
Tibetan	SRS5026448	SRR9599715	SAMN12122791	PRJNA550237
Tibetan	SRS5026449	SRR9599714	SAMN12122802	PRJNA550237
Tibetan	SRS5026450	SRR9599713	SAMN12122794	PRJNA550237
Tibetan	SRS5026451	SRR9599712	SAMN12122798	PRJNA550237
Tongcheng	SRS559499	SRR1172563	SAMN02646543	PRJNA238851
Tongcheng	SRS559500	SRR1172577	SAMN02646545	PRJNA238851
Tongcheng	SRS559501	SRR1216635	SAMN02646544	PRJNA238851
Tongcheng	SRS559502	SRR1216636	SAMN02646546	PRJNA238851
USMARongchang	SRS2724356	SRR6340140	SAMN07776166	PRJNA414091
USMARongchang	SRS2724357	SRR6340139	SAMN07776171	PRJNA414091
USMARongchang	SRS2724358	SRR6340138	SAMN07776169	PRJNA414091
USMARongchang	SRS2724359	SRR6340141	SAMN07776174	PRJNA414091
USMARongchang	SRS2724361	SRR6340144	SAMN07776175	PRJNA414091
USMARongchang	SRS2724362	SRR6340146	SAMN07776178	PRJNA414091
USMARongchang	SRS2724367	SRR6340147	SAMN07776176	PRJNA414091
USMARongchang	SRS2724368	SRR6340150	SAMN07776179	PRJNA414091
USMARongchang	SRS2724376	SRR6340151	SAMN07776181	PRJNA414091
USMARongchang	SRS2735303	SRR6347715	SAMN07776183	PRJNA414091
USMARongchang	SRS2735304	SRR6347716	SAMN07776184	PRJNA414091
USMARongchang	SRS2735305	SRR6347717	SAMN07776185	PRJNA414091
USMARongchang	SRS2735306	SRR6347721	SAMN07776187	PRJNA414091
USMARongchang	SRS2737419	SRR6351159,SRR6366697	SAMN07776190	PRJNA414091
USMARongchang	SRS2737421	SRR6351158	SAMN07776188	PRJNA414091
USMARongchang	SRS2737422	SRR6351160	SAMN07776189	PRJNA414091
USMARongchang	SRS2750328	SRR6366698	SAMN07776204	PRJNA414091
USMARongchang	SRS2750336	SRR6366700	SAMN07776225	PRJNA414091
USMARongchang	SRS2750337	SRR6366701	SAMN07776226	PRJNA414091
USMARongchang	SRS2750338	SRR6366702	SAMN07776228	PRJNA414091
USMARongchang	SRS2751304	SRR6367753	SAMN07776231	PRJNA414091
USMARongchang	SRS2751305	SRR6367754	SAMN07776230	PRJNA414091
USMARongchang	SRS2751306	SRR6367752	SAMN07776229	PRJNA414091
USMARongchang	SRS2751307	SRR6367751	SAMN07776227	PRJNA414091
USMARongchang	SRS2751308	SRR6367755	SAMN07776232	PRJNA414091
USMARongchang	SRS2764534	SRR6384986	SAMN07776234	PRJNA414091
USMARongchang	SRS2764536	SRR6384988	SAMN07776236	PRJNA414091
USMARongchang	SRS2764537	SRR6384989	SAMN07776235	PRJNA414091
USMARongchang	SRS2765886	SRR6386418	SAMN07776255	PRJNA414091
USMARongchang	SRS2765904	SRR6386427	SAMN07776260	PRJNA414091
USMARongchang	SRS2767483	SRR6388180	SAMN07776261	PRJNA414091
USMARongchang	SRS2767484	SRR6388181	SAMN07776279	PRJNA414091
USMARongchang	SRS2767486	SRR6388183	SAMN07776282	PRJNA414091
USMARongchang	SRS2767487	SRR6388190	SAMN07776281	PRJNA414091
USMARongchang	SRS2767488	SRR6388191	SAMN07776283	PRJNA414091
USMARongchang	SRS2767489	SRR6388192	SAMN07776286	PRJNA414091
USMARongchang	SRS2767493	SRR6388193	SAMN07776287	PRJNA414091
USMARongchang	SRS2767494	SRR6388195	SAMN07776311	PRJNA414091
USMARongchang	SRS2767495	SRR6388197	SAMN07776314	PRJNA414091
USMARongchang	SRS2767496	SRR6388198	SAMN07776333	PRJNA414091
USMARongchang	SRS2767497	SRR6388199	SAMN07776341	PRJNA414091
USMARongchang	SRS2767498	SRR6389398	SAMN07776340	PRJNA414091
USMARongchang	SRS2767499	SRR6389399	SAMN07776343	PRJNA414091
USMARongchang	SRS2767505	SRR6388196	SAMN07776312	PRJNA414091
USMARongchang	SRS2767508	SRR6388179	SAMN07776278	PRJNA414091
USMARongchang	SRS2768640	SRR6389401	SAMN07776342	PRJNA414091
USMARongchang	SRS2768642	SRR6389402	SAMN07776344	PRJNA414091
USMARongchang	SRS2768643	SRR6389403	SAMN07776349	PRJNA414091
USMARongchang	SRS2768645	SRR6389495	SAMN07776348	PRJNA414091
USMARongchang	SRS2768670	SRR6389496	SAMN07776351	PRJNA414091
USMARongchang	SRS2768671	SRR6389497	SAMN07776366	PRJNA414091
USMARongchang	SRS2768672	SRR6389498	SAMN07776804	PRJNA414091
USMARongchang	SRS2768709	SRR6389663	SAMN07776896	PRJNA414091
USMARongchang	SRS2768868	SRR6389665	SAMN07776897	PRJNA414091
USMARongchang	SRS2768870	SRR6389666	SAMN07776899	PRJNA414091
USMARongchang	SRS2768871	SRR6389773	SAMN07776901	PRJNA414091
USMARongchang	SRS2768959	SRR6389774	SAMN07776900	PRJNA414091
USMARongchang	SRS2768960	SRR6389775	SAMN07776902	PRJNA414091
USMARongchang	SRS2768961	SRR6389776	SAMN07776904	PRJNA414091
USMARongchang	SRS2768962	SRR6389777	SAMN07776903	PRJNA414091
USMARongchang	SRS2768963	SRR6389778	SAMN07776905	PRJNA414091
USMARongchang	SRS2768967	SRR6389781	SAMN07776908	PRJNA414091
USMARongchang	SRS2768968	SRR6389782	SAMN07776909	PRJNA414091
USMARongchang	SRS2768969	SRR6389783	SAMN07776910	PRJNA414091
USMARongchang	SRS2769053	SRR6389867	SAMN07776911	PRJNA414091
USMARongchang	SRS2769054	SRR6389868	SAMN07776913	PRJNA414091
USMARongchang	SRS2769055	SRR6389869	SAMN07776914	PRJNA414091
USMARongchang	SRS2769056	SRR6389870	SAMN07777037	PRJNA414091
USMARongchang	SRS2769073	SRR6389889	SAMN07776915	PRJNA414091
USMARongchang	SRS2769075	SRR6389891	SAMN07777040	PRJNA414091
USMARongchang	SRS2769077	SRR6389893	SAMN07777041	PRJNA414091
USMARongchang	SRS2769107	SRR6389923	SAMN07777043	PRJNA414091
USMARongchang	SRS2769108	SRR6389924	SAMN07777042	PRJNA414091
USMARongchang	SRS2769109	SRR6389942	SAMN07777044	PRJNA414091
USMARongchang	SRS2769110	SRR6390574	SAMN07777045	PRJNA414091
USMARongchang	SRS2769860	SRR6390680	SAMN07777047	PRJNA414091
USMARongchang	SRS2769861	SRR6390681	SAMN07777049	PRJNA414091
USMARongchang	SRS2769862	SRR6390682	SAMN07777048	PRJNA414091
USMARongchang	SRS2769863	SRR6390683	SAMN07777050	PRJNA414091
USMARongchang	SRS2770684	SRR6391581	SAMN07777051	PRJNA414091
USMARongchang	SRS2770686	SRR6391582	SAMN07777053	PRJNA414091
USMARongchang	SRS2770689	SRR6391584	SAMN07777054	PRJNA414091
USMARongchang	SRS2770690	SRR6391586	SAMN07777069	PRJNA414091
USMARongchang	SRS3595313	SRR7592614	SAMN09703963	PRJNA482384
USMARongchang	SRS3595314	SRR7592613	SAMN09703964	PRJNA482384
USMARongchang	SRS3595315	SRR7592612	SAMN09703965	PRJNA482384
USMARongchang	SRS3595317	SRR7592610	SAMN09703959	PRJNA482384
USMARongchang	SRS3595318	SRR7592609	SAMN09703960	PRJNA482384
USMARongchang	SRS3595319	SRR7592608	SAMN09703961	PRJNA482384
USMARongchang	SRS3595320	SRR7592607	SAMN09703962	PRJNA482384
USMARongchang	SRS3595322	SRR7592605	SAMN09689592	PRJNA482384
USMARongchang	SRS3595323	SRR7592604	SAMN09689579	PRJNA482384
USMARongchang	SRS3595325	SRR7592602	SAMN09689570	PRJNA482384
USMARongchang	SRS3595326	SRR7592601	SAMN09689578	PRJNA482384
USMARongchang	SRS3595327	SRR7592600	SAMN09689577	PRJNA482384
USMARongchang	SRS3595328	SRR7592599	SAMN09689553	PRJNA482384
USMARongchang	SRS3595329	SRR7592598	SAMN09689202	PRJNA482384
USMARongchang	SRS3595330	SRR7592597	SAMN09689564	PRJNA482384
USMARongchang	SRS3595331	SRR7592596	SAMN09689559	PRJNA482384
USMARongchang	SRS3595332	SRR7592595	SAMN09703958	PRJNA482384
USMARongchang	SRS3595333	SRR7592594	SAMN09703957	PRJNA482384
USMARongchang	SRS3595334	SRR7592593	SAMN09703936	PRJNA482384
USMARongchang	SRS3595335	SRR7592592	SAMN09703930	PRJNA482384
USMARongchang	SRS3595336	SRR7592590	SAMN09703947	PRJNA482384
USMARongchang	SRS3595337	SRR7592589	SAMN09703920	PRJNA482384
USMARongchang	SRS3595338	SRR7592591	SAMN09703953	PRJNA482384
USMARongchang	SRS3595339	SRR7592587	SAMN09703922	PRJNA482384
USMARongchang	SRS3595340	SRR7592586	SAMN09703921	PRJNA482384
USMARongchang	SRS3595342	SRR7592588	SAMN09703907	PRJNA482384
Wannan Black	SRS4410744	SRR8631980	SAMN11019718	PRJNA524263
Wannan Black	SRS4410745	SRR8631979	SAMN11019717	PRJNA524263
Wannan Black	SRS4410746	SRR8631978	SAMN11019716	PRJNA524263
Wannan Black	SRS4410747	SRR8631977	SAMN11019715	PRJNA524263
Wannan Black	SRS4410748	SRR8631976	SAMN11019714	PRJNA524263
Wannan Black	SRS4410749	SRR8631975	SAMN11019713	PRJNA524263
Wannan Black	SRS4410750	SRR8631974	SAMN11019712	PRJNA524263
Wannan Black	SRS4410751	SRR8631973	SAMN11019711	PRJNA524263
Wannan Black	SRS4410752	SRR8631972	SAMN11019720	PRJNA524263
Wannan Black	SRS4410753	SRR8631971	SAMN11019719	PRJNA524263
Wannan Black	SRS4410754	SRR8631970	SAMN11019704	PRJNA524263
Wannan Black	SRS4410755	SRR8631969	SAMN11019703	PRJNA524263
Wannan Black	SRS4410756	SRR8631968	SAMN11019702	PRJNA524263
Wannan Black	SRS4410757	SRR8631967	SAMN11019701	PRJNA524263
Wannan Black	SRS4410758	SRR8631966	SAMN11019708	PRJNA524263
Wannan Black	SRS4410759	SRR8631965	SAMN11019707	PRJNA524263
Wannan Black	SRS4410760	SRR8631964	SAMN11019706	PRJNA524263
Wannan Black	SRS4410761	SRR8631963	SAMN11019705	PRJNA524263
Wannan Black	SRS4410762	SRR8631962	SAMN11019710	PRJNA524263
Wannan Black	SRS4410763	SRR8631961	SAMN11019709	PRJNA524263
Wannan SpoTibetaned	ERS804959	ERR977139,ERR977140	SAMEA3497810	PRJEB9922
Wannan SpoTibetaned	ERS804960	ERR977141,ERR977142	SAMEA3497811	PRJEB9922
White-Duroc	SRS3728882	SRR7772143	SAMN09930402	PRJNA488327
White-Duroc	SRS3728885	SRR7772140	SAMN09930403	PRJNA488327
Wujin	SRS387291	SRR652351	SAMN01894441	PRJNA186497
Wujin	SRS387294	SRR652352	SAMN01894442	PRJNA186497
Wuzhishan	SRS465708	SRR949625,SRR949626	SAMN02298073	PRJNA213179
Wuzhishan	SRS465709	SRR949627,SRR949628	SAMN02298074	PRJNA213179
Wuzhishan	SRS465710	SRR949629,SRR949630	SAMN02298075	PRJNA213179
Wuzhishan	SRS465711	SRR949631,SRR949632	SAMN02298076	PRJNA213179
Wuzhishan	SRS465712	SRR949633,SRR949634	SAMN02298077	PRJNA213179
Wuzhishan	SRS465713	SRR949635,SRR949636	SAMN02298078	PRJNA213179
Wuzhishan	SRS3041621	SRR6832872	SAMN08689107	PRJNA438040
Xiang	ERS804961	ERR977143,ERR977144,ERR977145	SAMEA3497812	PRJEB9922
Xiang	ERS804962	ERR977146,ERR977147,ERR977148	SAMEA3497813	PRJEB9922
Yorkshire	ERS4541192	ERR4094618	SAMEA6813549	PRJEB38156
Yorkshire	ERS4541193	ERR4094619	SAMEA6813550	PRJEB38156
Yorkshire	ERS4541194	ERR4094620	SAMEA6813551	PRJEB38156
Yorkshire	ERS4541195	ERR4094621	SAMEA6813552	PRJEB38156
Yorkshire	ERS4541196	ERR4094622	SAMEA6813553	PRJEB38156
Yorkshire	ERS4819882	ERR4336864	SAMEA7059263	PRJEB39374
Yorkshire	ERS4819883	ERR4336865	SAMEA7059264	PRJEB39374
Yorkshire	ERS4819884	ERR4336866	SAMEA7059265	PRJEB39374
Yorkshire	ERS4819885	ERR4336867	SAMEA7059266	PRJEB39374
Yorkshire	ERS4819886	ERR4336868	SAMEA7059267	PRJEB39374
Yorkshire	ERS4819887	ERR4336869	SAMEA7059268	PRJEB39374
Yorkshire	ERS4819888	ERR4336870	SAMEA7059269	PRJEB39374
Yorkshire	ERS4819889	ERR4336871	SAMEA7059270	PRJEB39374
Yorkshire	ERS4819890	ERR4336872	SAMEA7059271	PRJEB39374
Yorkshire	ERS4819891	ERR4336873	SAMEA7059272	PRJEB39374
Yorkshire	ERS4819892	ERR4336874	SAMEA7059273	PRJEB39374
Yorkshire	ERS4819893	ERR4336875	SAMEA7059274	PRJEB39374
Yorkshire	ERS4819894	ERR4336876	SAMEA7059275	PRJEB39374
Yorkshire	ERS4819895	ERR4336877	SAMEA7059276	PRJEB39374
Yorkshire	ERS4819896	ERR4336878	SAMEA7059277	PRJEB39374
Yorkshire	ERS4819897	ERR4336879	SAMEA7059278	PRJEB39374
Yorkshire	ERS4819898	ERR4336880	SAMEA7059279	PRJEB39374
Yorkshire	ERS4819900	ERR4336882	SAMEA7059281	PRJEB39374
Yorkshire	ERS4819901	ERR4336883	SAMEA7059282	PRJEB39374
Yorkshire	ERS4819902	ERR4336884	SAMEA7059283	PRJEB39374
Yorkshire	ERS4819903	ERR4336885	SAMEA7059284	PRJEB39374
Yorkshire	ERS4819904	ERR4336886	SAMEA7059285	PRJEB39374
Yorkshire	ERS4819905	ERR4336887	SAMEA7059286	PRJEB39374
Yorkshire	ERS4819906	ERR4336888	SAMEA7059287	PRJEB39374
Yorkshire	ERS4819907	ERR4336889	SAMEA7059288	PRJEB39374
Yorkshire	ERS4819908	ERR4336890	SAMEA7059289	PRJEB39374
Yorkshire	ERS4819909	ERR4336891	SAMEA7059290	PRJEB39374
Yorkshire	ERS4819910	ERR4336892	SAMEA7059291	PRJEB39374
Yorkshire	ERS4819911	ERR4336893	SAMEA7059292	PRJEB39374
Yorkshire	ERS4819912	ERR4336894	SAMEA7059293	PRJEB39374
Yorkshire	ERS4819913	ERR4336895	SAMEA7059294	PRJEB39374
Yorkshire	ERS4819916	ERR4336898	SAMEA7059297	PRJEB39374
Yorkshire	ERS4819917	ERR4336899	SAMEA7059298	PRJEB39374
Yorkshire	ERS4819918	ERR4336900	SAMEA7059299	PRJEB39374
Yorkshire	ERS4819919	ERR4336901	SAMEA7059300	PRJEB39374
Yorkshire	ERS4819920	ERR4336902	SAMEA7059301	PRJEB39374
Yorkshire	ERS4819922	ERR4336904	SAMEA7059303	PRJEB39374
Yorkshire	ERS4819923	ERR4336905	SAMEA7059304	PRJEB39374
Yorkshire	ERS4819924	ERR4336906	SAMEA7059305	PRJEB39374
Yorkshire	ERS4819925	ERR4336907	SAMEA7059306	PRJEB39374
Yorkshire	ERS4819926	ERR4336908	SAMEA7059307	PRJEB39374
Yorkshire	ERS4819927	ERR4336909	SAMEA7059308	PRJEB39374
Yorkshire	ERS4819928	ERR4336910	SAMEA7059309	PRJEB39374
Yorkshire	ERS4819929	ERR4336911	SAMEA7059310	PRJEB39374
Yorkshire	ERS4819931	ERR4336913	SAMEA7059312	PRJEB39374
Yorkshire	ERS4819932	ERR4336914	SAMEA7059313	PRJEB39374
Yorkshire	ERS4819933	ERR4336915	SAMEA7059314	PRJEB39374
Yorkshire	ERS4819934	ERR4336916	SAMEA7059315	PRJEB39374
Yorkshire	ERS4819935	ERR4336917	SAMEA7059316	PRJEB39374
Yorkshire	ERS4819936	ERR4336918	SAMEA7059317	PRJEB39374
Yorkshire	ERS4819937	ERR4336919	SAMEA7059318	PRJEB39374
Yorkshire	ERS4819938	ERR4336920	SAMEA7059319	PRJEB39374
Yorkshire	ERS4819939	ERR4336921	SAMEA7059320	PRJEB39374
Yorkshire	ERS4819940	ERR4336922	SAMEA7059321	PRJEB39374
Yorkshire	ERS4819943	ERR4336925	SAMEA7059324	PRJEB39374
Yorkshire	ERS4819944	ERR4336926	SAMEA7059325	PRJEB39374
Yorkshire	ERS4819946	ERR4336928	SAMEA7059327	PRJEB39374
Yorkshire	ERS4819947	ERR4336929	SAMEA7059328	PRJEB39374
Yorkshire	ERS4819948	ERR4336930	SAMEA7059329	PRJEB39374
Yorkshire	ERS4819949	ERR4336931	SAMEA7059330	PRJEB39374
Yorkshire	ERS4819950	ERR4336932	SAMEA7059331	PRJEB39374
Yorkshire	ERS4819951	ERR4336933	SAMEA7059332	PRJEB39374
Yorkshire	ERS4819952	ERR4336934	SAMEA7059333	PRJEB39374
Yorkshire	ERS4819953	ERR4336935	SAMEA7059334	PRJEB39374
Yorkshire	ERS4819955	ERR4336937	SAMEA7059336	PRJEB39374
Yorkshire	ERS4819956	ERR4336938	SAMEA7059337	PRJEB39374
Yorkshire	ERS4819957	ERR4336939	SAMEA7059338	PRJEB39374
Yorkshire	ERS4819958	ERR4336940	SAMEA7059339	PRJEB39374
Yorkshire	ERS804938	ERR977059,ERR977060	SAMEA3497789	PRJEB9922
Yorkshire	ERS805002	ERR977280,ERR977281,ERR977282,ERR977283,ERR977284,ERR977285,ERR977286,ERR977287	SAMEA3497853	PRJEB9922
Yorkshire	SRS2168992	SRR5513124	SAMN06895011	PRJNA255085
Yorkshire	SRS703317	SRR1581107,SRR1581108,SRR1581109	SAMN03031181	PRJNA260763
Yorkshire	SRS703319	SRR1581110,SRR1581111,SRR1581112	SAMN03031182	PRJNA260763
Yorkshire	SRS703320	SRR1581113,SRR1581114,SRR1581115	SAMN03031183	PRJNA260763
Yorkshire	SRS703321	SRR1581116,SRR1581117,SRR1581118	SAMN03031184	PRJNA260763
Yorkshire	SRS703322	SRR1581119,SRR1581121,SRR1581122	SAMN03031185	PRJNA260763
Yorkshire	SRS703323	SRR1581123,SRR1581124,SRR1581125	SAMN03031186	PRJNA260763
Yorkshire	SRS703324	SRR1581126,SRR1581127,SRR1581128	SAMN03031187	PRJNA260763
Yorkshire	SRS703325	SRR1581129,SRR1581130,SRR1581131	SAMN03031188	PRJNA260763
Yorkshire	SRS703326	SRR1581135	SAMN03031189	PRJNA260763
Yorkshire	SRS703327	SRR1581136	SAMN03031190	PRJNA260763
Yorkshire	SRS703331	SRR1581137	SAMN03031191	PRJNA260763
Yorkshire	SRS703332	SRR1581138	SAMN03031193	PRJNA260763
Yorkshire	SRS703333	SRR1581139	SAMN03031192	PRJNA260763
Yorkshire	SRS703334	SRR1581140	SAMN03031194	PRJNA260763
Yorkshire	SRS703336	SRR1581141	SAMN03031195	PRJNA260763
Yorkshire	SRS829328	SRR1777717	SAMN03301672	PRJNA273907
Yorkshire	SRS2043916	SRR5337762,SRR5337763	SAMN06563285	PRJNA378496
Yorkshire	SRS3744625	SRR7791361	SAMN09905712	PRJNA487539
Yorkshire	SRS3744626	SRR7791360	SAMN09905717	PRJNA487539
Yorkshire	SRS3744627	SRR7791359	SAMN09905714	PRJNA487539
Yorkshire	SRS3744628	SRR7791358	SAMN09905715	PRJNA487539
Yorkshire	SRS3744629	SRR7791357	SAMN09905704	PRJNA487539
Yorkshire	SRS3744630	SRR7791355	SAMN09905718	PRJNA487539
Yorkshire	SRS3744631	SRR7791356	SAMN09905705	PRJNA487539
Yorkshire	SRS3744632	SRR7791354	SAMN09905719	PRJNA487539
Yorkshire	SRS3744633	SRR7791353	SAMN09905720	PRJNA487539
Yorkshire	SRS3744634	SRR7791352	SAMN09905709	PRJNA487539
Yorkshire	SRS3744635	SRR7791351	SAMN09905706	PRJNA487539
Yorkshire	SRS3744636	SRR7791350	SAMN09905713	PRJNA487539
Yorkshire	SRS3744637	SRR7791349	SAMN09905708	PRJNA487539
Yorkshire	SRS3744638	SRR7791348	SAMN09905707	PRJNA487539
Yorkshire	SRS3744639	SRR7791347	SAMN09905716	PRJNA487539
Yorkshire	SRS3744640	SRR7791346	SAMN09905711	PRJNA487539
Yorkshire	SRS3744641	SRR7791362	SAMN09905710	PRJNA487539
Yorkshire	ERS3098874	SRR8290402	SAMN10458170	PRJNA506339
Yorkshire	ERS3098875	SRR8290401	SAMN10458172	PRJNA506339
Yorkshire	ERS3098876	SRR8290400	SAMN10458173	PRJNA506339
Yorkshire	ERS3098878	SRR8290405	SAMN10458174	PRJNA506339
Yorkshire	ERS3098880	SRR8290404	SAMN10458175	PRJNA506339
Yorkshire	ERS3098888	SRR8290403	SAMN10458169	PRJNA506339
Yorkshire	SRS4099338	SRR8270380	SAMN10509972	PRJNA507853
Yorkshire	SRS5026392	SRR9599769	SAMN12122750	PRJNA550237
Yorkshire	SRS5026394	SRR9599768	SAMN12122747	PRJNA550237
Yorkshire	SRS5026395	SRR9599767	SAMN12122776	PRJNA550237
Yorkshire	SRS5026396	SRR9599766	SAMN12122751	PRJNA550237
Yorkshire	SRS5026397	SRR9599770	SAMN12122749	PRJNA550237
Yorkshire	SRS5026398	SRR9599765	SAMN12122752	PRJNA550237
Yorkshire	SRS5026400	SRR9599763	SAMN12122753	PRJNA550237
Yorkshire	SRS5026401	SRR9599762	SAMN12122754	PRJNA550237
Yorkshire	SRS5026402	SRR9599761	SAMN12122755	PRJNA550237
Yorkshire	SRS5026403	SRR9599759	SAMN12122757	PRJNA550237
Yorkshire	SRS5026404	SRR9599758	SAMN12122758	PRJNA550237
Yorkshire	SRS5026405	SRR9599757	SAMN12122759	PRJNA550237
Yorkshire	SRS5026406	SRR9599756	SAMN12122760	PRJNA550237
Yorkshire	SRS5026407	SRR9599755	SAMN12122761	PRJNA550237
Yorkshire	SRS5026408	SRR9599760	SAMN12122756	PRJNA550237
Yorkshire	SRS5026409	SRR9599754	SAMN12122762	PRJNA550237
Yorkshire	SRS5026410	SRR9599753	SAMN12122773	PRJNA550237
Yorkshire	SRS5026411	SRR9599752	SAMN12122774	PRJNA550237
Yorkshire	SRS5026412	SRR9599751	SAMN12122779	PRJNA550237
Yorkshire	SRS5026413	SRR9599749	SAMN12122777	PRJNA550237
Yorkshire	SRS5026414	SRR9599750	SAMN12122780	PRJNA550237
Yorkshire	SRS5026415	SRR9599748	SAMN12122778	PRJNA550237
Yorkshire	SRS5026418	SRR9599742	SAMN12122775	PRJNA550237
Yorkshire	SRS5026419	SRR9599745	SAMN12122772	PRJNA550237
Yorkshire	SRS5026420	SRR9599744	SAMN12122771	PRJNA550237
Yorkshire	SRS5026427	SRR9599737	SAMN12122781	PRJNA550237
Yorkshire	SRS5026428	SRR9599732	SAMN12122766	PRJNA550237
Yorkshire	SRS5026429	SRR9599731	SAMN12122765	PRJNA550237
Yorkshire	SRS5026430	SRR9599734	SAMN12122764	PRJNA550237
Yorkshire	SRS5026431	SRR9599733	SAMN12122763	PRJNA550237
Yorkshire	SRS5026433	SRR9599730	SAMN12122768	PRJNA550237
Yorkshire	SRS5026434	SRR9599729	SAMN12122767	PRJNA550237
Yorkshire	SRS5026435	SRR9599728	SAMN12122770	PRJNA550237
Yorkshire	SRS5026436	SRR9599727	SAMN12122769	PRJNA550237
Yorkshire	SRS5026440	SRR9599723	SAMN12122782	PRJNA550237
Yorkshire-Landrace	SRS1725725	SRR4341284,SRR6326102	SAMN05791675	PRJNA343658
Yorkshire-Landrace	SRS1725734	SRR4341293,SRR6326234	SAMN05791686	PRJNA343658
Yorkshire-Landrace	SRS1725735	SRR4341294,SRR6326235	SAMN05791687	PRJNA343658
Yorkshire-Landrace	SRS1725738	SRR4341297,SRR6326724	SAMN05791700	PRJNA343658
Yorkshire-Landrace	SRS1725739	SRR4341298,SRR6326762	SAMN05791705	PRJNA343658
Yorkshire-Landrace	SRS1725740	SRR4341299,SRR6326763	SAMN05791707	PRJNA343658
Yorkshire-Landrace	SRS1725741	SRR4341300,SRR6326781	SAMN05791708	PRJNA343658
Yorkshire-Landrace	SRS1725742	SRR4341302,SRR6326782	SAMN05791711	PRJNA343658
Yorkshire-Landrace	SRS1725744	SRR4341303,SRR6326783	SAMN05791712	PRJNA343658
Yorkshire-Landrace	SRS1725745	SRR4341304,SRR6326802	SAMN05791713	PRJNA343658
Yorkshire-Landrace	SRS1725751	SRR4341310,SRR6326932	SAMN05791721	PRJNA343658
Yorkshire-Landrace	SRS1725752	SRR4341311,SRR6326937	SAMN05791723	PRJNA343658
Yorkshire-Landrace	SRS1725756	SRR4341315,SRR6326970	SAMN05791931	PRJNA343658
Yorkshire-Landrace	SRS1725758	SRR4341317,SRR6326976	SAMN05791934	PRJNA343658
Yorkshire-Landrace	SRS1725760	SRR4341319,SRR6326991	SAMN05791936	PRJNA343658
Yorkshire-Landrace	SRS1725761	SRR4341320,SRR6327024	SAMN05791937	PRJNA343658
Yorkshire-Landrace	SRS1725762	SRR4341321,SRR6327025	SAMN05791938	PRJNA343658
Yorkshire-Landrace	SRS1725765	SRR4341324,SRR6327043	SAMN05791943	PRJNA343658
Yorkshire-Landrace	SRS1725766	SRR4341325,SRR6327050	SAMN05791944	PRJNA343658
Yorkshire-Landrace	SRS1725767	SRR4341326,SRR6327064	SAMN05791945	PRJNA343658
Yorkshire-Landrace	SRS1725769	SRR4341328,SRR6327100	SAMN05791947	PRJNA343658
Yorkshire-Landrace	SRS1725771	SRR4341330,SRR6327150	SAMN05791949	PRJNA343658
Yorkshire-Landrace	SRS1725772	SRR4341332,SRR6327152	SAMN05791961	PRJNA343658
Yorkshire-Landrace	SRS1725774	SRR4341333,SRR6327153	SAMN05791962	PRJNA343658
Yorkshire-Landrace	SRS4099339	SRR8270379	SAMN10509973	PRJNA507853

## Sheet: Supplementary Data 3
Supplementary Data 3. GWAS signficant SNPs (P < 5 x 10-8) for backfat thickness using SNP chip.
Chr	SNP	Position	Allele 1	Allele 2	Frequency of the allele 1	SNP effect	Standard error	P-value	Nearest gene	Distance
1	12784636	160773437	A	G	0.224595	0.379258	0.0531069	9.23872e-13	MC4R	0
1	MARC0013872	161824864	T	G	0.226585	0.374293	0.0528918	1.47752e-12	ENSSSCG00000004911	0
1	ALGA0006623	160347188	T	C	0.224065	0.36599	0.0530523	5.24922e-12	ENSSSCG00000048538	0
1	WU_10.2_1_178188861	160447734	T	C	0.224993	0.361478	0.0530328	9.35275e-12	ENSSSCG00000048538	98849
1	ASGA0004988	159881634	C	T	0.219538	0.359487	0.0531168	1.30709e-11	CDH20	0
1	WU_10.2_1_179575045	161987727	G	A	0.195248	0.374916	0.0558969	1.98298e-11	ZNF532	2555
1	H3GA0003149	162192627	T	C	0.195277	0.372812	0.0558942	2.55888e-11	ALPK2	0
1	MARC0075909	159238083	T	C	0.162908	0.329906	0.0556628	3.08765e-09	RELCH	0
1	ALGA0006602	159538854	A	G	0.163041	0.328628	0.0556359	3.48876e-09	RNF152	0
1	H3GA0003104	159619891	A	G	0.165826	0.323271	0.055615	6.14851e-09	RNF152	17910
1	INRA0004898	158811662	C	T	0.165649	0.322131	0.0555881	6.83308e-09	CDH20	0
1	INRA0004895	158755255	G	A	0.14606	0.311719	0.0570763	4.72279e-08	PHLPP1	0

## Sheet: Supplementary Data 4
Supplementary Data 4. GWAS signficant SNPs (P < 5 x 10-8) for backfat thickness using imputed genotypes.
Chr	SNP	Position	Allele 1	Allele 2	Frequency of the allele 1	SNP effect	Standard error	P-value	Nearest gene	Distance
1	chr1:161511936	161511936	C	T	0.225259	0.385607	0.0528573	2.98122e-13	CCBE1	0
1	chr1:161630821	161630821	T	C	0.222075	0.376977	0.0521627	4.94009e-13	LMAN1	0
1	chr1:162185395	162185395	G	C	0.225524	0.381851	0.0529625	5.60175e-13	ALPK2	0
1	chr1:162178254	162178254	T	C	0.226055	0.380973	0.0528885	5.87629e-13	ALPK2	0
1	chr1:161517158	161517158	C	CAGAG	0.227249	0.378869	0.0526369	6.11989e-13	CCBE1	0
1	chr1:160953032	160953032	A	G	0.22433	0.381509	0.0530991	6.72755e-13	MC4R	178908
1	chr1:161517222	161517222	A	T	0.226055	0.379695	0.0528709	6.89248e-13	CCBE1	0
1	chr1:161510148	161510148	A	G	0.225789	0.379444	0.0528858	7.24218e-13	CCBE1	0
1	chr1:161504976	161504976	G	C	0.225789	0.379476	0.0528909	7.24674e-13	CCBE1	0
1	chr1:161504977	161504977	G	A	0.225789	0.379476	0.0528909	7.24674e-13	CCBE1	0
1	chr1:161505045	161505045	A	G	0.225789	0.379476	0.0528909	7.24674e-13	CCBE1	0
1	chr1:161505049	161505049	G	A	0.225789	0.379476	0.0528909	7.24674e-13	CCBE1	0
1	chr1:161505924	161505924	T	C	0.225789	0.379476	0.0528909	7.24674e-13	CCBE1	0
1	chr1:161505928	161505928	A	G	0.225789	0.379476	0.0528909	7.24674e-13	CCBE1	0
1	chr1:161488052	161488052	T	TG	0.227116	0.377627	0.0526422	7.3129e-13	CCBE1	0
1	chr1:161515167	161515167	C	T	0.225524	0.378799	0.0528641	7.74916e-13	CCBE1	0
1	chr1:161037225	161037225	A	G	0.224595	0.38042	0.0531014	7.83369e-13	ENSSSCG00000026454	145662
1	chr1:161825037	161825037	T	G	0.226983	0.378435	0.0528247	7.8367e-13	ENSSSCG00000004911	0
1	chr1:161645531	161645531	T	C	0.225657	0.378902	0.0529189	8.06467e-13	CPLX4	0
1	chr1:161808161	161808161	T	C	0.225657	0.378902	0.0529189	8.06467e-13	ENSSSCG00000004911	0
1	chr1:161811418	161811418	T	C	0.225657	0.378902	0.0529189	8.06467e-13	ENSSSCG00000004911	0
1	chr1:161811832	161811832	T	C	0.225657	0.378902	0.0529189	8.06467e-13	ENSSSCG00000004911	0
1	chr1:161811943	161811943	C	T	0.225657	0.378902	0.0529189	8.06467e-13	ENSSSCG00000004911	0
1	chr1:161819587	161819587	A	G	0.225657	0.378902	0.0529189	8.06467e-13	ENSSSCG00000004911	0
1	chr1:161825242	161825242	A	G	0.225657	0.378902	0.0529189	8.06467e-13	ENSSSCG00000004911	0
1	chr1:162147279	162147279	C	T	0.225789	0.378998	0.0529392	8.11917e-13	MALT1	2399
1	chr1:161355252	161355252	A	G	0.225922	0.378469	0.0528782	8.22343e-13	CCBE1	0
1	chr1:161441552	161441552	T	C	0.225922	0.378469	0.0528782	8.22343e-13	CCBE1	0
1	chr1:161485803	161485803	A	G	0.225922	0.378469	0.0528782	8.22343e-13	CCBE1	0
1	chr1:161505246	161505246	T	C	0.225922	0.378469	0.0528782	8.22343e-13	CCBE1	0
1	chr1:161505305	161505305	AT	A	0.225922	0.378469	0.0528782	8.22343e-13	CCBE1	0
1	chr1:161505446	161505446	C	T	0.225922	0.378469	0.0528782	8.22343e-13	CCBE1	0
1	chr1:161506307	161506307	G	A	0.225922	0.378469	0.0528782	8.22343e-13	CCBE1	0
1	chr1:161506990	161506990	A	T	0.225922	0.378469	0.0528782	8.22343e-13	CCBE1	0
1	chr1:161507444	161507444	GTGTA	G	0.225922	0.378469	0.0528782	8.22343e-13	CCBE1	0
1	chr1:161507610	161507610	T	C	0.225922	0.378469	0.0528782	8.22343e-13	CCBE1	0
1	chr1:161507714	161507714	T	A	0.225922	0.378469	0.0528782	8.22343e-13	CCBE1	0
1	chr1:161507722	161507722	T	A	0.225922	0.378469	0.0528782	8.22343e-13	CCBE1	0
1	chr1:161507808	161507808	G	A	0.225922	0.378469	0.0528782	8.22343e-13	CCBE1	0
1	chr1:161507918	161507918	C	G	0.225922	0.378469	0.0528782	8.22343e-13	CCBE1	0
1	chr1:161507968	161507968	G	A	0.225922	0.378469	0.0528782	8.22343e-13	CCBE1	0
1	chr1:161509089	161509089	G	A	0.225922	0.378469	0.0528782	8.22343e-13	CCBE1	0
1	chr1:161509568	161509568	C	T	0.225922	0.378469	0.0528782	8.22343e-13	CCBE1	0
1	chr1:161510185	161510185	A	G	0.225922	0.378469	0.0528782	8.22343e-13	CCBE1	0
1	chr1:161510192	161510192	A	G	0.225922	0.378469	0.0528782	8.22343e-13	CCBE1	0
1	chr1:161510209	161510209	A	G	0.225922	0.378469	0.0528782	8.22343e-13	CCBE1	0
1	chr1:161510607	161510607	C	A	0.225922	0.378469	0.0528782	8.22343e-13	CCBE1	0
1	chr1:161511009	161511009	A	G	0.225922	0.378469	0.0528782	8.22343e-13	CCBE1	0
1	chr1:161511142	161511142	A	G	0.225922	0.378469	0.0528782	8.22343e-13	CCBE1	0
1	chr1:161512234	161512234	C	T	0.225922	0.378469	0.0528782	8.22343e-13	CCBE1	0
1	chr1:161512275	161512275	G	GA	0.225922	0.378469	0.0528782	8.22343e-13	CCBE1	0
1	chr1:161512279	161512279	AG	A	0.225922	0.378469	0.0528782	8.22343e-13	CCBE1	0
1	chr1:161512783	161512783	C	T	0.225922	0.378469	0.0528782	8.22343e-13	CCBE1	0
1	chr1:161513256	161513256	T	C	0.225922	0.378469	0.0528782	8.22343e-13	CCBE1	0
1	chr1:161513396	161513396	C	T	0.225922	0.378469	0.0528782	8.22343e-13	CCBE1	0
1	chr1:161513399	161513399	G	A	0.225922	0.378469	0.0528782	8.22343e-13	CCBE1	0
1	chr1:161513472	161513472	T	C	0.225922	0.378469	0.0528782	8.22343e-13	CCBE1	0
1	chr1:161514225	161514225	C	G	0.225922	0.378469	0.0528782	8.22343e-13	CCBE1	0
1	chr1:161514370	161514370	A	T	0.225922	0.378469	0.0528782	8.22343e-13	CCBE1	0
1	chr1:161514473	161514473	G	A	0.225922	0.378469	0.0528782	8.22343e-13	CCBE1	0
1	chr1:161514611	161514611	AC	A	0.225922	0.378469	0.0528782	8.22343e-13	CCBE1	0
1	chr1:161514612	161514612	C	CT	0.225922	0.378469	0.0528782	8.22343e-13	CCBE1	0
1	chr1:161514874	161514874	A	G	0.225922	0.378469	0.0528782	8.22343e-13	CCBE1	0
1	chr1:161515259	161515259	T	C	0.225922	0.378469	0.0528782	8.22343e-13	CCBE1	0
1	chr1:161515268	161515268	C	T	0.225922	0.378469	0.0528782	8.22343e-13	CCBE1	0
1	chr1:161515285	161515285	C	T	0.225922	0.378469	0.0528782	8.22343e-13	CCBE1	0
1	chr1:161515345	161515345	CT	C	0.225922	0.378469	0.0528782	8.22343e-13	CCBE1	0
1	chr1:161515346	161515346	T	TG	0.225922	0.378469	0.0528782	8.22343e-13	CCBE1	0
1	chr1:161515633	161515633	CT	C	0.225922	0.378469	0.0528782	8.22343e-13	CCBE1	0
1	chr1:161515634	161515634	T	TA	0.225922	0.378469	0.0528782	8.22343e-13	CCBE1	0
1	chr1:161515655	161515655	T	A	0.225922	0.378469	0.0528782	8.22343e-13	CCBE1	0
1	chr1:161515689	161515689	GC	G	0.225922	0.378469	0.0528782	8.22343e-13	CCBE1	0
1	chr1:161515690	161515690	C	CA	0.225922	0.378469	0.0528782	8.22343e-13	CCBE1	0
1	chr1:161515731	161515731	G	A	0.225922	0.378469	0.0528782	8.22343e-13	CCBE1	0
1	chr1:161516163	161516163	G	A	0.225922	0.378469	0.0528782	8.22343e-13	CCBE1	0
1	chr1:161516480	161516480	A	G	0.225922	0.378469	0.0528782	8.22343e-13	CCBE1	0
1	chr1:161516618	161516618	TG	T	0.225922	0.378469	0.0528782	8.22343e-13	CCBE1	0
1	chr1:161516637	161516637	A	G	0.225922	0.378469	0.0528782	8.22343e-13	CCBE1	0
1	chr1:161516726	161516726	ATTAAG	A	0.225922	0.378469	0.0528782	8.22343e-13	CCBE1	0
1	chr1:161517020	161517020	G	A	0.225922	0.378469	0.0528782	8.22343e-13	CCBE1	0
1	chr1:161540913	161540913	G	A	0.225922	0.378469	0.0528782	8.22343e-13	CCBE1	0
1	chr1:161160798	161160798	G	T	0.224861	0.379703	0.0530891	8.54039e-13	ENSSSCG00000026454	22089
1	chr1:161494072	161494072	A	T	0.225391	0.377316	0.05276	8.57975e-13	CCBE1	0
1	chr1:161488503	161488503	A	G	0.226187	0.377468	0.0527913	8.66548e-13	CCBE1	0
1	chr1:161507940	161507940	T	C	0.226055	0.37793	0.0528609	8.70849e-13	CCBE1	0
1	chr1:161528990	161528990	G	A	0.225126	0.379429	0.0530806	8.79454e-13	CCBE1	0
1	chr1:161583240	161583240	TG	T	0.225789	0.377888	0.0529058	9.15381e-13	LMAN1	23903
1	chr1:161583241	161583241	G	GA	0.225789	0.377888	0.0529058	9.15381e-13	LMAN1	23902
1	chr1:161807818	161807818	C	T	0.226453	0.37791	0.0529139	9.19981e-13	ENSSSCG00000004911	0
1	chr1:161807819	161807819	A	G	0.226453	0.37791	0.0529139	9.19981e-13	ENSSSCG00000004911	0
1	chr1:161816473	161816473	A	G	0.226453	0.37791	0.0529139	9.19981e-13	ENSSSCG00000004911	0
1	chr1:161509156	161509156	ATC	A	0.225524	0.37632	0.0527477	9.72595e-13	CCBE1	0
1	chr1:161509368	161509368	T	TG	0.225524	0.37632	0.0527477	9.72595e-13	CCBE1	0
1	chr1:161509370	161509370	GA	G	0.225524	0.37632	0.0527477	9.72595e-13	CCBE1	0
1	chr1:162177216	162177216	A	T	0.225922	0.376925	0.0529302	1.07013e-12	ALPK2	0
1	chr1:162177433	162177433	G	T	0.225922	0.376925	0.0529302	1.07013e-12	ALPK2	0
1	chr1:162177738	162177738	T	G	0.225922	0.376925	0.0529302	1.07013e-12	ALPK2	0
1	chr1:162178317	162178317	C	T	0.225922	0.376925	0.0529302	1.07013e-12	ALPK2	0
1	chr1:162179158	162179158	C	T	0.225922	0.376925	0.0529302	1.07013e-12	ALPK2	0
1	chr1:162179251	162179251	C	T	0.225922	0.376925	0.0529302	1.07013e-12	ALPK2	0
1	chr1:162179340	162179340	C	T	0.225922	0.376925	0.0529302	1.07013e-12	ALPK2	0
1	chr1:162179569	162179569	T	TA	0.225922	0.376925	0.0529302	1.07013e-12	ALPK2	0
1	chr1:162181319	162181319	T	C	0.225922	0.376925	0.0529302	1.07013e-12	ALPK2	0
1	chr1:162181339	162181339	A	G	0.225922	0.376925	0.0529302	1.07013e-12	ALPK2	0
1	chr1:162181343	162181343	G	A	0.225922	0.376925	0.0529302	1.07013e-12	ALPK2	0
1	chr1:162181344	162181344	C	A	0.225922	0.376925	0.0529302	1.07013e-12	ALPK2	0
1	chr1:162181349	162181349	T	C	0.225922	0.376925	0.0529302	1.07013e-12	ALPK2	0
1	chr1:162181369	162181369	A	G	0.225922	0.376925	0.0529302	1.07013e-12	ALPK2	0
1	chr1:162181810	162181810	G	A	0.225922	0.376925	0.0529302	1.07013e-12	ALPK2	0
1	chr1:162181915	162181915	T	A	0.225922	0.376925	0.0529302	1.07013e-12	ALPK2	0
1	chr1:162182139	162182139	A	G	0.225922	0.376925	0.0529302	1.07013e-12	ALPK2	0
1	chr1:162183898	162183898	A	T	0.225922	0.376925	0.0529302	1.07013e-12	ALPK2	0
1	chr1:162184077	162184077	G	A	0.225922	0.376925	0.0529302	1.07013e-12	ALPK2	0
1	chr1:162185833	162185833	C	T	0.225922	0.376925	0.0529302	1.07013e-12	ALPK2	0
1	chr1:162186169	162186169	T	C	0.225922	0.376925	0.0529302	1.07013e-12	ALPK2	0
1	chr1:162196372	162196372	G	A	0.225922	0.376925	0.0529302	1.07013e-12	ALPK2	0
1	chr1:162199138	162199138	A	G	0.225922	0.376925	0.0529302	1.07013e-12	ALPK2	0
1	chr1:162199166	162199166	T	C	0.225922	0.376925	0.0529302	1.07013e-12	ALPK2	0
1	chr1:162199167	162199167	G	A	0.225922	0.376925	0.0529302	1.07013e-12	ALPK2	0
1	chr1:162199204	162199204	T	C	0.225922	0.376925	0.0529302	1.07013e-12	ALPK2	0
1	chr1:162199272	162199272	G	A	0.225922	0.376925	0.0529302	1.07013e-12	ALPK2	0
1	chr1:162199357	162199357	G	A	0.225922	0.376925	0.0529302	1.07013e-12	ALPK2	0
1	chr1:162199368	162199368	G	T	0.225922	0.376925	0.0529302	1.07013e-12	ALPK2	0
1	chr1:162199439	162199439	G	T	0.225922	0.376925	0.0529302	1.07013e-12	ALPK2	0
1	chr1:162160571	162160571	C	T	0.225922	0.376925	0.0529302	1.07013e-12	ALPK2	15002
1	chr1:162169067	162169067	G	A	0.225922	0.376925	0.0529302	1.07013e-12	ALPK2	6506
1	chr1:162173687	162173687	A	G	0.225922	0.376925	0.0529302	1.07013e-12	ALPK2	1886
1	chr1:162174171	162174171	CA	C	0.225922	0.376925	0.0529302	1.07013e-12	ALPK2	1402
1	chr1:162174542	162174542	C	T	0.225922	0.376925	0.0529302	1.07013e-12	ALPK2	1031
1	chr1:162199527	162199527	G	A	0.226187	0.375931	0.0528434	1.12671e-12	ALPK2	0
1	chr1:161808981	161808981	C	CA	0.227779	0.373386	0.0526485	1.32136e-12	ENSSSCG00000004911	0
1	chr1:161808982	161808982	AC	A	0.227779	0.373386	0.0526485	1.32136e-12	ENSSSCG00000004911	0
1	chr1:162000843	162000843	G	A	0.229902	0.374071	0.0528557	1.47092e-12	ZNF532	16475
1	chr1:162038972	162038972	G	A	0.229902	0.374071	0.0528557	1.47092e-12	MALT1	37983
1	chr1:161807670	161807670	C	T	0.226585	0.374293	0.0528918	1.47751e-12	ENSSSCG00000004911	0
1	chr1:161807694	161807694	G	A	0.226585	0.374293	0.0528918	1.47751e-12	ENSSSCG00000004911	0
1	chr1:161808909	161808909	A	G	0.226585	0.374293	0.0528918	1.47751e-12	ENSSSCG00000004911	0
1	chr1:161817796	161817796	A	AG	0.226585	0.374293	0.0528918	1.47751e-12	ENSSSCG00000004911	0
1	chr1:161821848	161821848	G	T	0.226585	0.374293	0.0528918	1.47751e-12	ENSSSCG00000004911	0
1	chr1:161821851	161821851	G	T	0.226585	0.374293	0.0528918	1.47751e-12	ENSSSCG00000004911	0
1	chr1:161821860	161821860	A	G	0.226585	0.374293	0.0528918	1.47751e-12	ENSSSCG00000004911	0
1	chr1:161821878	161821878	T	C	0.226585	0.374293	0.0528918	1.47751e-12	ENSSSCG00000004911	0
1	chr1:161822176	161822176	G	A	0.226585	0.374293	0.0528918	1.47751e-12	ENSSSCG00000004911	0
1	chr1:161822218	161822218	G	A	0.226585	0.374293	0.0528918	1.47751e-12	ENSSSCG00000004911	0
1	chr1:161822393	161822393	C	T	0.226585	0.374293	0.0528918	1.47751e-12	ENSSSCG00000004911	0
1	chr1:161822471	161822471	T	C	0.226585	0.374293	0.0528918	1.47751e-12	ENSSSCG00000004911	0
1	chr1:161822537	161822537	C	T	0.226585	0.374293	0.0528918	1.47751e-12	ENSSSCG00000004911	0
1	chr1:161822560	161822560	C	T	0.226585	0.374293	0.0528918	1.47751e-12	ENSSSCG00000004911	0
1	chr1:161822581	161822581	G	A	0.226585	0.374293	0.0528918	1.47751e-12	ENSSSCG00000004911	0
1	chr1:161822722	161822722	C	T	0.226585	0.374293	0.0528918	1.47751e-12	ENSSSCG00000004911	0
1	chr1:161823018	161823018	G	A	0.226585	0.374293	0.0528918	1.47751e-12	ENSSSCG00000004911	0
1	chr1:161823040	161823040	A	G	0.226585	0.374293	0.0528918	1.47751e-12	ENSSSCG00000004911	0
1	chr1:161823087	161823087	C	T	0.226585	0.374293	0.0528918	1.47751e-12	ENSSSCG00000004911	0
1	chr1:161823154	161823154	T	G	0.226585	0.374293	0.0528918	1.47751e-12	ENSSSCG00000004911	0
1	chr1:161823160	161823160	C	T	0.226585	0.374293	0.0528918	1.47751e-12	ENSSSCG00000004911	0
1	chr1:161823216	161823216	T	C	0.226585	0.374293	0.0528918	1.47751e-12	ENSSSCG00000004911	0
1	chr1:161823241	161823241	T	C	0.226585	0.374293	0.0528918	1.47751e-12	ENSSSCG00000004911	0
1	chr1:161823518	161823518	G	A	0.226585	0.374293	0.0528918	1.47751e-12	ENSSSCG00000004911	0
1	chr1:161823827	161823827	C	T	0.226585	0.374293	0.0528918	1.47751e-12	ENSSSCG00000004911	0
1	chr1:161823855	161823855	G	A	0.226585	0.374293	0.0528918	1.47751e-12	ENSSSCG00000004911	0
1	chr1:161823989	161823989	G	A	0.226585	0.374293	0.0528918	1.47751e-12	ENSSSCG00000004911	0
1	chr1:161824006	161824006	G	A	0.226585	0.374293	0.0528918	1.47751e-12	ENSSSCG00000004911	0
1	chr1:161824023	161824023	G	T	0.226585	0.374293	0.0528918	1.47751e-12	ENSSSCG00000004911	0
1	chr1:161824043	161824043	T	C	0.226585	0.374293	0.0528918	1.47751e-12	ENSSSCG00000004911	0
1	chr1:161824066	161824066	C	T	0.226585	0.374293	0.0528918	1.47751e-12	ENSSSCG00000004911	0
1	chr1:161824101	161824101	G	A	0.226585	0.374293	0.0528918	1.47751e-12	ENSSSCG00000004911	0
1	chr1:161824586	161824586	A	G	0.226585	0.374293	0.0528918	1.47751e-12	ENSSSCG00000004911	0
1	chr1:161824600	161824600	C	T	0.226585	0.374293	0.0528918	1.47751e-12	ENSSSCG00000004911	0
1	chr1:161824697	161824697	T	G	0.226585	0.374293	0.0528918	1.47751e-12	ENSSSCG00000004911	0
1	chr1:161824864	161824864	T	G	0.226585	0.374293	0.0528918	1.47751e-12	ENSSSCG00000004911	0
1	chr1:161824976	161824976	G	A	0.226585	0.374293	0.0528918	1.47751e-12	ENSSSCG00000004911	0
1	chr1:161825356	161825356	G	A	0.226585	0.374293	0.0528918	1.47751e-12	ENSSSCG00000004911	0
1	chr1:161826697	161826697	C	T	0.226585	0.374293	0.0528918	1.47751e-12	ENSSSCG00000004911	0
1	chr1:161826758	161826758	G	A	0.226585	0.374293	0.0528918	1.47751e-12	ENSSSCG00000004911	0
1	chr1:161826878	161826878	A	C	0.226585	0.374293	0.0528918	1.47751e-12	ENSSSCG00000004911	0
1	chr1:161827037	161827037	G	A	0.226585	0.374293	0.0528918	1.47751e-12	ENSSSCG00000004911	0
1	chr1:161827132	161827132	C	T	0.226585	0.374293	0.0528918	1.47751e-12	ENSSSCG00000004911	0
1	chr1:161827351	161827351	G	A	0.226585	0.374293	0.0528918	1.47751e-12	ENSSSCG00000004911	0
1	chr1:161854900	161854900	T	C	0.228575	0.373723	0.0528612	1.55055e-12	ENSSSCG00000004911	0
1	chr1:161818876	161818876	C	T	0.225789	0.375269	0.0530977	1.57722e-12	ENSSSCG00000004911	0
1	chr1:161123588	161123588	T	C	0.22632	0.37037	0.0524365	1.62706e-12	ENSSSCG00000026454	59299
1	chr1:161859218	161859218	A	G	0.228973	0.373459	0.0528801	1.63684e-12	ENSSSCG00000004911	0
1	chr1:161912340	161912340	AT	A	0.228575	0.373331	0.0528658	1.64284e-12	ZNF532	0
1	chr1:161912341	161912341	T	TA	0.228575	0.373331	0.0528658	1.64284e-12	ZNF532	0
1	chr1:161954560	161954560	T	C	0.228575	0.373331	0.0528658	1.64284e-12	ZNF532	0
1	chr1:161976407	161976407	A	T	0.228575	0.373331	0.0528658	1.64284e-12	ZNF532	0
1	chr1:161996197	161996197	TTTG	T	0.228575	0.373331	0.0528658	1.64284e-12	ZNF532	11829
1	chr1:161499237	161499237	T	G	0.228708	0.372847	0.0528073	1.65876e-12	CCBE1	0
1	chr1:162182292	162182292	T	G	0.229371	0.367809	0.0521006	1.66997e-12	ALPK2	0
1	chr1:161854766	161854766	A	G	0.229371	0.373548	0.0529464	1.72329e-12	ENSSSCG00000004911	0
1	chr1:161936081	161936081	A	G	0.228708	0.371789	0.0527653	1.84022e-12	ZNF532	0
1	chr1:162196888	162196888	C	T	0.207615	0.381443	0.054174	1.9076e-12	ALPK2	0
1	chr1:161506725	161506725	C	T	0.22632	0.370554	0.0527155	2.07528e-12	CCBE1	0
1	chr1:161510443	161510443	T	C	0.225391	0.371108	0.0528077	2.10204e-12	CCBE1	0
1	chr1:161923809	161923809	T	C	0.228841	0.369318	0.0527678	2.57939e-12	ZNF532	0
1	chr1:161854877	161854877	C	T	0.229106	0.370205	0.0529057	2.60687e-12	ENSSSCG00000004911	0
1	chr1:161854885	161854885	C	A	0.229106	0.370205	0.0529057	2.60687e-12	ENSSSCG00000004911	0
1	chr1:162024358	162024358	AT	A	0.229106	0.370205	0.0529057	2.60687e-12	ZNF532	39990
1	chr1:161854479	161854479	C	T	0.229504	0.369939	0.0529248	2.75093e-12	ENSSSCG00000004911	0
1	chr1:161854661	161854661	C	G	0.229504	0.369939	0.0529248	2.75093e-12	ENSSSCG00000004911	0
1	chr1:161854702	161854702	G	C	0.229504	0.369939	0.0529248	2.75093e-12	ENSSSCG00000004911	0
1	chr1:161854819	161854819	C	T	0.229504	0.369939	0.0529248	2.75093e-12	ENSSSCG00000004911	0
1	chr1:161854850	161854850	G	A	0.229504	0.369939	0.0529248	2.75093e-12	ENSSSCG00000004911	0
1	chr1:161855094	161855094	C	A	0.229504	0.369939	0.0529248	2.75093e-12	ENSSSCG00000004911	0
1	chr1:161855293	161855293	A	C	0.229504	0.369939	0.0529248	2.75093e-12	ENSSSCG00000004911	0
1	chr1:161855305	161855305	G	A	0.229504	0.369939	0.0529248	2.75093e-12	ENSSSCG00000004911	0
1	chr1:161855366	161855366	C	A	0.229504	0.369939	0.0529248	2.75093e-12	ENSSSCG00000004911	0
1	chr1:161855527	161855527	A	C	0.229504	0.369939	0.0529248	2.75093e-12	ENSSSCG00000004911	0
1	chr1:161855530	161855530	A	C	0.229504	0.369939	0.0529248	2.75093e-12	ENSSSCG00000004911	0
1	chr1:161855701	161855701	T	A	0.229504	0.369939	0.0529248	2.75093e-12	ENSSSCG00000004911	0
1	chr1:161855765	161855765	G	T	0.229504	0.369939	0.0529248	2.75093e-12	ENSSSCG00000004911	0
1	chr1:161855785	161855785	C	T	0.229504	0.369939	0.0529248	2.75093e-12	ENSSSCG00000004911	0
1	chr1:161855975	161855975	A	G	0.229504	0.369939	0.0529248	2.75093e-12	ENSSSCG00000004911	0
1	chr1:161856137	161856137	T	C	0.229504	0.369939	0.0529248	2.75093e-12	ENSSSCG00000004911	0
1	chr1:161856255	161856255	A	G	0.229504	0.369939	0.0529248	2.75093e-12	ENSSSCG00000004911	0
1	chr1:161856378	161856378	A	C	0.229504	0.369939	0.0529248	2.75093e-12	ENSSSCG00000004911	0
1	chr1:161856392	161856392	A	T	0.229504	0.369939	0.0529248	2.75093e-12	ENSSSCG00000004911	0
1	chr1:161856403	161856403	C	T	0.229504	0.369939	0.0529248	2.75093e-12	ENSSSCG00000004911	0
1	chr1:161856601	161856601	G	A	0.229504	0.369939	0.0529248	2.75093e-12	ENSSSCG00000004911	0
1	chr1:161857097	161857097	G	A	0.229504	0.369939	0.0529248	2.75093e-12	ENSSSCG00000004911	0
1	chr1:161857367	161857367	A	G	0.229504	0.369939	0.0529248	2.75093e-12	ENSSSCG00000004911	0
1	chr1:161857368	161857368	C	T	0.229504	0.369939	0.0529248	2.75093e-12	ENSSSCG00000004911	0
1	chr1:161858823	161858823	T	C	0.229504	0.369939	0.0529248	2.75093e-12	ENSSSCG00000004911	0
1	chr1:161858833	161858833	T	C	0.229504	0.369939	0.0529248	2.75093e-12	ENSSSCG00000004911	0
1	chr1:161858974	161858974	C	T	0.229504	0.369939	0.0529248	2.75093e-12	ENSSSCG00000004911	0
1	chr1:161859033	161859033	T	C	0.229504	0.369939	0.0529248	2.75093e-12	ENSSSCG00000004911	0
1	chr1:161859071	161859071	G	C	0.229504	0.369939	0.0529248	2.75093e-12	ENSSSCG00000004911	0
1	chr1:161859147	161859147	A	G	0.229504	0.369939	0.0529248	2.75093e-12	ENSSSCG00000004911	0
1	chr1:161859171	161859171	C	T	0.229504	0.369939	0.0529248	2.75093e-12	ENSSSCG00000004911	0
1	chr1:161859846	161859846	TGGATTCTCTGGGCATAA	T	0.229504	0.369939	0.0529248	2.75093e-12	ENSSSCG00000004911	0
1	chr1:161906005	161906005	G	A	0.229504	0.369939	0.0529248	2.75093e-12	ZNF532	0
1	chr1:161926143	161926143	T	G	0.229504	0.369939	0.0529248	2.75093e-12	ZNF532	0
1	chr1:161944813	161944813	C	T	0.229504	0.369939	0.0529248	2.75093e-12	ZNF532	0
1	chr1:161950961	161950961	G	GT	0.229504	0.369939	0.0529248	2.75093e-12	ZNF532	0
1	chr1:161961322	161961322	A	AG	0.229504	0.369939	0.0529248	2.75093e-12	ZNF532	0
1	chr1:161970615	161970615	AG	A	0.229504	0.369939	0.0529248	2.75093e-12	ZNF532	0
1	chr1:161975032	161975032	C	T	0.229504	0.369939	0.0529248	2.75093e-12	ZNF532	0
1	chr1:161976267	161976267	T	C	0.229504	0.369939	0.0529248	2.75093e-12	ZNF532	0
1	chr1:161977314	161977314	C	T	0.229504	0.369939	0.0529248	2.75093e-12	ZNF532	0
1	chr1:161979528	161979528	T	TATTG	0.229504	0.369939	0.0529248	2.75093e-12	ZNF532	0
1	chr1:162014563	162014563	G	A	0.229504	0.369939	0.0529248	2.75093e-12	ZNF532	30195
1	chr1:162019704	162019704	G	GA	0.229504	0.369939	0.0529248	2.75093e-12	ZNF532	35336
1	chr1:162019705	162019705	AG	A	0.229504	0.369939	0.0529248	2.75093e-12	ZNF532	35337
1	chr1:162020833	162020833	G	T	0.229504	0.369939	0.0529248	2.75093e-12	ZNF532	36465
1	chr1:162020873	162020873	TC	T	0.229504	0.369939	0.0529248	2.75093e-12	ZNF532	36505
1	chr1:162020874	162020874	C	CT	0.229504	0.369939	0.0529248	2.75093e-12	ZNF532	36506
1	chr1:162024360	162024360	T	TC	0.229504	0.369939	0.0529248	2.75093e-12	ZNF532	39992
1	chr1:161877424	161877424	A	G	0.229504	0.369939	0.0529248	2.75093e-12	ZNF532	150
1	chr1:162034033	162034033	T	A	0.229504	0.369939	0.0529248	2.75093e-12	MALT1	42922
1	chr1:162040697	162040697	G	A	0.229504	0.369939	0.0529248	2.75093e-12	MALT1	36258
1	chr1:162047958	162047958	G	T	0.229504	0.369939	0.0529248	2.75093e-12	MALT1	28997
1	chr1:162054888	162054888	GC	G	0.229504	0.369939	0.0529248	2.75093e-12	MALT1	22067
1	chr1:162055246	162055246	C	T	0.229504	0.369939	0.0529248	2.75093e-12	MALT1	21709
1	chr1:162055296	162055296	G	C	0.229504	0.369939	0.0529248	2.75093e-12	MALT1	21659
1	chr1:162056035	162056035	T	G	0.229504	0.369939	0.0529248	2.75093e-12	MALT1	20920
1	chr1:162063949	162063949	C	T	0.229504	0.369939	0.0529248	2.75093e-12	MALT1	13006
1	chr1:162070752	162070752	C	T	0.229504	0.369939	0.0529248	2.75093e-12	MALT1	6203
1	chr1:162199226	162199226	A	G	0.227779	0.365288	0.052283	2.81317e-12	ALPK2	0
1	chr1:161853452	161853452	C	T	0.229637	0.368666	0.0527817	2.85391e-12	ENSSSCG00000004911	0
1	chr1:161877679	161877679	C	T	0.229769	0.369004	0.0528405	2.88221e-12	ZNF532	0
1	chr1:161853638	161853638	T	C	0.228708	0.37083	0.0531274	2.95138e-12	ENSSSCG00000004911	0
1	chr1:161853699	161853699	A	AT	0.228708	0.37083	0.0531274	2.95138e-12	ENSSSCG00000004911	0
1	chr1:161924816	161924816	TATG	T	0.228708	0.37083	0.0531274	2.95138e-12	ZNF532	0
1	chr1:161995567	161995567	G	A	0.228708	0.37083	0.0531274	2.95138e-12	ZNF532	11199
1	chr1:159642293	159642293	C	A	0.223269	0.370503	0.0530971	2.99776e-12	RNF152	40312
1	chr1:159643510	159643510	G	T	0.223269	0.370503	0.0530971	2.99776e-12	RNF152	41529
1	chr1:159643560	159643560	G	C	0.223269	0.370503	0.0530971	2.99776e-12	RNF152	41579
1	chr1:159643563	159643563	T	C	0.223269	0.370503	0.0530971	2.99776e-12	RNF152	41582
1	chr1:159643692	159643692	T	C	0.223269	0.370503	0.0530971	2.99776e-12	RNF152	41711
1	chr1:159644009	159644009	G	A	0.223269	0.370503	0.0530971	2.99776e-12	RNF152	42028
1	chr1:159644387	159644387	C	T	0.223269	0.370503	0.0530971	2.99776e-12	RNF152	42406
1	chr1:159658366	159658366	C	T	0.223269	0.370503	0.0530971	2.99776e-12	RNF152	56385
1	chr1:159658436	159658436	T	A	0.223269	0.370503	0.0530971	2.99776e-12	RNF152	56455
1	chr1:159658562	159658562	A	G	0.223269	0.370503	0.0530971	2.99776e-12	RNF152	56581
1	chr1:159688565	159688565	T	C	0.223269	0.370503	0.0530971	2.99776e-12	RNF152	86584
1	chr1:162180903	162180903	C	T	0.243301	0.353647	0.0507284	3.13846e-12	ALPK2	0
1	chr1:161921415	161921415	G	A	0.229106	0.367833	0.0527943	3.23124e-12	ZNF532	0
1	chr1:162046403	162046403	C	T	0.230963	0.366879	0.0526576	3.23195e-12	MALT1	30552
1	chr1:162046815	162046815	A	G	0.230963	0.366879	0.0526576	3.23195e-12	MALT1	30140
1	chr1:161822972	161822972	C	T	0.222075	0.367981	0.0528906	3.4663e-12	ENSSSCG00000004911	0
1	chr1:161807988	161807988	G	A	0.223136	0.36711	0.052799	3.57647e-12	ENSSSCG00000004911	0
1	chr1:162185397	162185397	G	A	0.207615	0.376603	0.0541894	3.65935e-12	ALPK2	0
1	chr1:160201608	160201608	A	C	0.223136	0.369058	0.0531103	3.68148e-12	ENSSSCG00000048538	139452
1	chr1:161999135	161999135	T	C	0.228045	0.366044	0.0527994	4.12821e-12	ZNF532	14767
1	chr1:159637354	159637354	T	C	0.224197	0.367452	0.0530405	4.27554e-12	RNF152	35373
1	chr1:159637589	159637589	G	C	0.224197	0.367452	0.0530405	4.27554e-12	RNF152	35608
1	chr1:159637610	159637610	T	C	0.224197	0.367452	0.0530405	4.27554e-12	RNF152	35629
1	chr1:159638269	159638269	T	C	0.224197	0.367452	0.0530405	4.27554e-12	RNF152	36288
1	chr1:159638476	159638476	A	G	0.224197	0.367452	0.0530405	4.27554e-12	RNF152	36495
1	chr1:159639741	159639741	C	T	0.224197	0.367452	0.0530405	4.27554e-12	RNF152	37760
1	chr1:159639853	159639853	T	C	0.224197	0.367452	0.0530405	4.27554e-12	RNF152	37872
1	chr1:159639984	159639984	T	C	0.224197	0.367452	0.0530405	4.27554e-12	RNF152	38003
1	chr1:159640283	159640283	A	G	0.224197	0.367452	0.0530405	4.27554e-12	RNF152	38302
1	chr1:159640355	159640355	C	T	0.224197	0.367452	0.0530405	4.27554e-12	RNF152	38374
1	chr1:159640410	159640410	A	G	0.224197	0.367452	0.0530405	4.27554e-12	RNF152	38429
1	chr1:159640479	159640479	C	T	0.224197	0.367452	0.0530405	4.27554e-12	RNF152	38498
1	chr1:159641820	159641820	C	A	0.224197	0.367452	0.0530405	4.27554e-12	RNF152	39839
1	chr1:159642924	159642924	C	T	0.224197	0.367452	0.0530405	4.27554e-12	RNF152	40943
1	chr1:159643345	159643345	A	G	0.224197	0.367452	0.0530405	4.27554e-12	RNF152	41364
1	chr1:159636055	159636055	A	G	0.225259	0.365953	0.0528401	4.33954e-12	RNF152	34074
1	chr1:159636271	159636271	A	AAT	0.225259	0.365953	0.0528401	4.33954e-12	RNF152	34290
1	chr1:159636364	159636364	T	C	0.225259	0.365953	0.0528401	4.33954e-12	RNF152	34383
1	chr1:159636570	159636570	T	C	0.225259	0.365953	0.0528401	4.33954e-12	RNF152	34589
1	chr1:162271759	162271759	GA	G	0.229371	0.362057	0.0522911	4.39482e-12	ALPK2	0
1	chr1:160241837	160241837	G	A	0.224197	0.36723	0.0530451	4.42237e-12	ENSSSCG00000048538	99223
1	chr1:160413164	160413164	A	T	0.224463	0.365229	0.052767	4.4677e-12	ENSSSCG00000048538	64313
1	chr1:160871456	160871456	A	T	0.223932	0.367	0.0530653	4.64528e-12	MC4R	97332
1	chr1:160538585	160538585	A	G	0.223932	0.367	0.0530653	4.64528e-12	ENSSSCG00000036234	90638
1	chr1:159644474	159644474	A	G	0.224197	0.364416	0.0527186	4.76304e-12	RNF152	42493
1	chr1:160266743	160266743	T	C	0.224065	0.366446	0.0530194	4.79419e-12	ENSSSCG00000048538	74317
1	chr1:161808247	161808247	G	A	0.221014	0.367477	0.0531717	4.80793e-12	ENSSSCG00000004911	0
1	chr1:160773437	160773437	A	G	0.224197	0.365989	0.0529745	4.88862e-12	MC4R	0
1	chr1:159644306	159644306	A	C	0.227381	0.363124	0.0525906	5.02982e-12	RNF152	42325
1	chr1:160246630	160246630	T	C	0.22433	0.365446	0.0529598	5.18418e-12	ENSSSCG00000048538	94430
1	chr1:160347188	160347188	T	C	0.224065	0.36599	0.0530523	5.24919e-12	ENSSSCG00000048538	0
1	chr1:160443684	160443684	A	C	0.224065	0.36599	0.0530523	5.24919e-12	ENSSSCG00000048538	94833
1	chr1:160452236	160452236	C	T	0.224065	0.36599	0.0530523	5.24919e-12	ENSSSCG00000048538	103385
1	chr1:160203050	160203050	T	A	0.224065	0.36599	0.0530523	5.24919e-12	ENSSSCG00000048538	138010
1	chr1:160230075	160230075	A	C	0.224065	0.36599	0.0530523	5.24919e-12	ENSSSCG00000048538	110985
1	chr1:160234569	160234569	A	G	0.224065	0.36599	0.0530523	5.24919e-12	ENSSSCG00000048538	106491
1	chr1:160301312	160301312	T	G	0.224065	0.36599	0.0530523	5.24919e-12	ENSSSCG00000048538	39748
1	chr1:160322435	160322435	C	T	0.224065	0.36599	0.0530523	5.24919e-12	ENSSSCG00000048538	18625
1	chr1:160539124	160539124	C	T	0.224065	0.36599	0.0530523	5.24919e-12	ENSSSCG00000036234	90099
1	chr1:160166751	160166751	A	T	0.225126	0.364503	0.0528519	5.3229e-12	ENSSSCG00000048538	174309
1	chr1:160386647	160386647	T	C	0.224197	0.365438	0.0530335	5.55233e-12	ENSSSCG00000048538	37796
1	chr1:160235329	160235329	T	C	0.224197	0.365438	0.0530335	5.55233e-12	ENSSSCG00000048538	105731
1	chr1:161864534	161864534	G	A	0.227779	0.364163	0.0528501	5.55998e-12	ENSSSCG00000004911	0
1	chr1:160247880	160247880	A	AC	0.223932	0.365211	0.0530269	5.68678e-12	ENSSSCG00000048538	93180
1	chr1:160247881	160247881	T	TGC	0.223932	0.365211	0.0530269	5.68678e-12	ENSSSCG00000048538	93179
1	chr1:160270080	160270080	A	G	0.223932	0.365211	0.0530269	5.68678e-12	ENSSSCG00000048538	70980
1	chr1:160272146	160272146	C	G	0.223932	0.365211	0.0530269	5.68678e-12	ENSSSCG00000048538	68914
1	chr1:159643864	159643864	A	G	0.226055	0.364927	0.0530305	5.92439e-12	RNF152	41883
1	chr1:159643950	159643950	ATATAAAAT	A	0.226055	0.364927	0.0530305	5.92439e-12	RNF152	41969
1	chr1:159644056	159644056	A	G	0.226055	0.364927	0.0530305	5.92439e-12	RNF152	42075
1	chr1:159644097	159644097	T	C	0.226055	0.364927	0.0530305	5.92439e-12	RNF152	42116
1	chr1:159644374	159644374	T	C	0.226055	0.364927	0.0530305	5.92439e-12	RNF152	42393
1	chr1:159644396	159644396	C	T	0.226055	0.364927	0.0530305	5.92439e-12	RNF152	42415
1	chr1:159640037	159640037	C	CTGTT	0.225126	0.361405	0.0526621	6.75596e-12	RNF152	38056
1	chr1:161856671	161856671	C	A	0.228973	0.362634	0.0528575	6.85728e-12	ENSSSCG00000004911	0
1	chr1:162054729	162054729	C	T	0.231361	0.35841	0.0522731	7.0572e-12	MALT1	22226
1	chr1:160679334	160679334	A	ATG	0.224861	0.360988	0.0526888	7.31676e-12	ENSSSCG00000036234	0
1	chr1:162154869	162154869	G	A	0.19342	0.38381	0.056034	7.40549e-12	MALT1	9989
1	chr1:162154883	162154883	G	A	0.19342	0.38381	0.056034	7.40549e-12	MALT1	10003
1	chr1:161930875	161930875	A	C	0.230034	0.361118	0.0527526	7.62108e-12	ZNF532	0
1	chr1:160419909	160419909	G	GAC	0.224993	0.359977	0.0526748	8.26001e-12	ENSSSCG00000048538	71058
1	chr1:160426503	160426503	T	C	0.224861	0.362485	0.0530457	8.29021e-12	ENSSSCG00000048538	77652
1	chr1:160526956	160526956	C	T	0.224861	0.362485	0.0530457	8.29021e-12	ENSSSCG00000036234	102267
1	chr1:160536775	160536775	C	T	0.224861	0.362485	0.0530457	8.29021e-12	ENSSSCG00000036234	92448
1	chr1:160540382	160540382	G	T	0.224861	0.362485	0.0530457	8.29021e-12	ENSSSCG00000036234	88841
1	chr1:162182215	162182215	T	C	0.197135	0.377955	0.0553137	8.31928e-12	ALPK2	0
1	chr1:160391873	160391873	T	C	0.226187	0.360699	0.0527886	8.32227e-12	ENSSSCG00000048538	43022
1	chr1:159636667	159636667	G	A	0.226983	0.361786	0.052966	8.46066e-12	RNF152	34686
1	chr1:159636775	159636775	A	T	0.226983	0.361786	0.052966	8.46066e-12	RNF152	34794
1	chr1:159636914	159636914	AG	A	0.226983	0.361786	0.052966	8.46066e-12	RNF152	34933
1	chr1:159637374	159637374	T	C	0.226983	0.361786	0.052966	8.46066e-12	RNF152	35393
1	chr1:159637460	159637460	G	A	0.226983	0.361786	0.052966	8.46066e-12	RNF152	35479
1	chr1:159637783	159637783	C	A	0.226983	0.361786	0.052966	8.46066e-12	RNF152	35802
1	chr1:159637994	159637994	G	A	0.226983	0.361786	0.052966	8.46066e-12	RNF152	36013
1	chr1:159638143	159638143	A	G	0.226983	0.361786	0.052966	8.46066e-12	RNF152	36162
1	chr1:159638198	159638198	A	G	0.226983	0.361786	0.052966	8.46066e-12	RNF152	36217
1	chr1:159638229	159638229	C	T	0.226983	0.361786	0.052966	8.46066e-12	RNF152	36248
1	chr1:159638386	159638386	A	G	0.226983	0.361786	0.052966	8.46066e-12	RNF152	36405
1	chr1:159638495	159638495	A	G	0.226983	0.361786	0.052966	8.46066e-12	RNF152	36514
1	chr1:159639025	159639025	C	T	0.226983	0.361786	0.052966	8.46066e-12	RNF152	37044
1	chr1:159639377	159639377	C	T	0.226983	0.361786	0.052966	8.46066e-12	RNF152	37396
1	chr1:159640506	159640506	A	G	0.226983	0.361786	0.052966	8.46066e-12	RNF152	38525
1	chr1:159640597	159640597	T	A	0.226983	0.361786	0.052966	8.46066e-12	RNF152	38616
1	chr1:159640949	159640949	T	G	0.226983	0.361786	0.052966	8.46066e-12	RNF152	38968
1	chr1:159640950	159640950	CT	C	0.226983	0.361786	0.052966	8.46066e-12	RNF152	38969
1	chr1:159641028	159641028	G	A	0.226983	0.361786	0.052966	8.46066e-12	RNF152	39047
1	chr1:159641067	159641067	G	C	0.226983	0.361786	0.052966	8.46066e-12	RNF152	39086
1	chr1:159641829	159641829	T	C	0.226983	0.361786	0.052966	8.46066e-12	RNF152	39848
1	chr1:159642079	159642079	CCAAGAAGGGTGA	C	0.226983	0.361786	0.052966	8.46066e-12	RNF152	40098
1	chr1:159643229	159643229	C	T	0.226983	0.361786	0.052966	8.46066e-12	RNF152	41248
1	chr1:159643280	159643280	A	G	0.226983	0.361786	0.052966	8.46066e-12	RNF152	41299
1	chr1:159643470	159643470	A	C	0.226983	0.361786	0.052966	8.46066e-12	RNF152	41489
1	chr1:161836528	161836528	C	T	0.194216	0.381827	0.0559192	8.5994e-12	ENSSSCG00000004911	0
1	chr1:161836549	161836549	T	C	0.194216	0.381827	0.0559192	8.5994e-12	ENSSSCG00000004911	0
1	chr1:161940901	161940901	C	T	0.194216	0.381827	0.0559192	8.5994e-12	ZNF532	0
1	chr1:162193618	162193618	A	T	0.231494	0.356396	0.0522645	9.16268e-12	ALPK2	0
1	chr1:159644467	159644467	A	G	0.226983	0.358976	0.0526565	9.27587e-12	RNF152	42486
1	chr1:159644484	159644484	G	A	0.226983	0.358976	0.0526565	9.27587e-12	RNF152	42503
1	chr1:159644485	159644485	A	T	0.226983	0.358976	0.0526565	9.27587e-12	RNF152	42504
1	chr1:159644487	159644487	C	T	0.226983	0.358976	0.0526565	9.27587e-12	RNF152	42506
1	chr1:160352707	160352707	A	C	0.224993	0.361478	0.0530328	9.35284e-12	ENSSSCG00000048538	3856
1	chr1:160370597	160370597	G	T	0.224993	0.361478	0.0530328	9.35284e-12	ENSSSCG00000048538	21746
1	chr1:160383292	160383292	G	A	0.224993	0.361478	0.0530328	9.35284e-12	ENSSSCG00000048538	34441
1	chr1:160389093	160389093	T	G	0.224993	0.361478	0.0530328	9.35284e-12	ENSSSCG00000048538	40242
1	chr1:160425038	160425038	T	A	0.224993	0.361478	0.0530328	9.35284e-12	ENSSSCG00000048538	76187
1	chr1:160443956	160443956	C	A	0.224993	0.361478	0.0530328	9.35284e-12	ENSSSCG00000048538	95105
1	chr1:160447734	160447734	T	C	0.224993	0.361478	0.0530328	9.35284e-12	ENSSSCG00000048538	98883
1	chr1:160448259	160448259	T	G	0.224993	0.361478	0.0530328	9.35284e-12	ENSSSCG00000048538	99408
1	chr1:160309477	160309477	T	C	0.224993	0.361478	0.0530328	9.35284e-12	ENSSSCG00000048538	31583
1	chr1:160328048	160328048	A	C	0.224993	0.361478	0.0530328	9.35284e-12	ENSSSCG00000048538	13012
1	chr1:159931751	159931751	A	G	0.223667	0.36007	0.0529689	1.06264e-11	CDH20	14606
1	chr1:160044355	160044355	T	G	0.223667	0.36007	0.0529689	1.06264e-11	CDH20	127210
1	chr1:161823279	161823279	A	T	0.218095	0.348123	0.0512271	1.07797e-11	ENSSSCG00000004911	0
1	chr1:159997967	159997967	T	A	0.223799	0.35953	0.0529508	1.12218e-11	CDH20	80822
1	chr1:162182330	162182330	A	G	0.194349	0.37965	0.0559187	1.12669e-11	ALPK2	0
1	chr1:162196847	162196847	C	T	0.19541	0.379269	0.055864	1.12792e-11	ALPK2	0
1	chr1:162196858	162196858	C	T	0.19541	0.379269	0.055864	1.12792e-11	ALPK2	0
1	chr1:162196875	162196875	G	A	0.19541	0.379269	0.055864	1.12792e-11	ALPK2	0
1	chr1:162196994	162196994	C	A	0.19541	0.379269	0.055864	1.12792e-11	ALPK2	0
1	chr1:162197060	162197060	A	T	0.19541	0.379269	0.055864	1.12792e-11	ALPK2	0
1	chr1:162197089	162197089	A	G	0.19541	0.379269	0.055864	1.12792e-11	ALPK2	0
1	chr1:162197091	162197091	A	G	0.19541	0.379269	0.055864	1.12792e-11	ALPK2	0
1	chr1:161841998	161841998	T	C	0.195277	0.37867	0.0557842	1.13603e-11	ENSSSCG00000004911	0
1	chr1:161842007	161842007	G	A	0.195277	0.37867	0.0557842	1.13603e-11	ENSSSCG00000004911	0
1	chr1:161842016	161842016	A	G	0.195277	0.37867	0.0557842	1.13603e-11	ENSSSCG00000004911	0
1	chr1:162148731	162148731	T	C	0.195277	0.37867	0.0557842	1.13603e-11	MALT1	3851
1	chr1:162158572	162158572	T	C	0.195277	0.37867	0.0557842	1.13603e-11	MALT1	13692
1	chr1:162158624	162158624	T	C	0.195277	0.37867	0.0557842	1.13603e-11	MALT1	13744
1	chr1:162158646	162158646	G	T	0.195277	0.37867	0.0557842	1.13603e-11	MALT1	13766
1	chr1:162158684	162158684	C	T	0.195277	0.37867	0.0557842	1.13603e-11	MALT1	13804
1	chr1:160176058	160176058	G	C	0.223401	0.359602	0.0529928	1.15401e-11	ENSSSCG00000048538	165002
1	chr1:160493051	160493051	A	G	0.223401	0.359602	0.0529928	1.15401e-11	ENSSSCG00000036234	136172
1	chr1:160614440	160614440	A	C	0.223401	0.359602	0.0529928	1.15401e-11	ENSSSCG00000036234	14783
1	chr1:161853405	161853405	T	C	0.225657	0.358589	0.0528997	1.21288e-11	ENSSSCG00000004911	0
1	chr1:161862762	161862762	T	C	0.225657	0.358589	0.0528997	1.21288e-11	ENSSSCG00000004911	0
1	chr1:161891751	161891751	T	C	0.225657	0.358589	0.0528997	1.21288e-11	ZNF532	0
1	chr1:160425632	160425632	T	C	0.225126	0.359353	0.0530201	1.22121e-11	ENSSSCG00000048538	76781
1	chr1:159834820	159834820	T	C	0.219422	0.359654	0.0531143	1.27602e-11	CDH20	0
1	chr1:159855547	159855547	G	T	0.219422	0.359654	0.0531143	1.27602e-11	CDH20	0
1	chr1:159877068	159877068	C	T	0.219422	0.359654	0.0531143	1.27602e-11	CDH20	0
1	chr1:159877326	159877326	T	C	0.219422	0.359654	0.0531143	1.27602e-11	CDH20	0
1	chr1:159877529	159877529	A	C	0.219422	0.359654	0.0531143	1.27602e-11	CDH20	0
1	chr1:159877583	159877583	A	G	0.219422	0.359654	0.0531143	1.27602e-11	CDH20	0
1	chr1:159877911	159877911	A	G	0.219422	0.359654	0.0531143	1.27602e-11	CDH20	0
1	chr1:159877936	159877936	T	G	0.219422	0.359654	0.0531143	1.27602e-11	CDH20	0
1	chr1:159877986	159877986	T	A	0.219422	0.359654	0.0531143	1.27602e-11	CDH20	0
1	chr1:159878137	159878137	A	G	0.219422	0.359654	0.0531143	1.27602e-11	CDH20	0
1	chr1:159878434	159878434	G	A	0.219422	0.359654	0.0531143	1.27602e-11	CDH20	0
1	chr1:159878692	159878692	A	T	0.219422	0.359654	0.0531143	1.27602e-11	CDH20	0
1	chr1:159879799	159879799	G	T	0.219422	0.359654	0.0531143	1.27602e-11	CDH20	0
1	chr1:159880355	159880355	G	A	0.219422	0.359654	0.0531143	1.27602e-11	CDH20	0
1	chr1:159881576	159881576	G	A	0.219422	0.359654	0.0531143	1.27602e-11	CDH20	0
1	chr1:159881634	159881634	G	A	0.219422	0.359654	0.0531143	1.27602e-11	CDH20	0
1	chr1:159884741	159884741	T	G	0.219422	0.359654	0.0531143	1.27602e-11	CDH20	0
1	chr1:159888139	159888139	A	G	0.219422	0.359654	0.0531143	1.27602e-11	CDH20	0
1	chr1:159890563	159890563	T	C	0.219422	0.359654	0.0531143	1.27602e-11	CDH20	0
1	chr1:160382931	160382931	T	C	0.223534	0.358598	0.0529799	1.30067e-11	ENSSSCG00000048538	34080
1	chr1:160457673	160457673	C	G	0.223534	0.358598	0.0529799	1.30067e-11	ENSSSCG00000048538	108822
1	chr1:160171555	160171555	G	C	0.223534	0.358598	0.0529799	1.30067e-11	ENSSSCG00000048538	169505
1	chr1:160171880	160171880	A	G	0.223534	0.358598	0.0529799	1.30067e-11	ENSSSCG00000048538	169180
1	chr1:160174493	160174493	T	A	0.223534	0.358598	0.0529799	1.30067e-11	ENSSSCG00000048538	166567
1	chr1:160183961	160183961	C	G	0.223534	0.358598	0.0529799	1.30067e-11	ENSSSCG00000048538	157099
1	chr1:160205489	160205489	C	T	0.223534	0.358598	0.0529799	1.30067e-11	ENSSSCG00000048538	135571
1	chr1:160208549	160208549	A	G	0.223534	0.358598	0.0529799	1.30067e-11	ENSSSCG00000048538	132511
1	chr1:159880117	159880117	T	C	0.220483	0.358072	0.0529028	1.30147e-11	CDH20	0
1	chr1:161808317	161808317	C	G	0.217432	0.348009	0.0514219	1.30831e-11	ENSSSCG00000004911	0
1	chr1:159637040	159637040	G	A	0.228973	0.354463	0.0523949	1.33112e-11	RNF152	35059
1	chr1:160277320	160277320	G	A	0.223667	0.358059	0.0529617	1.37313e-11	ENSSSCG00000048538	63740
1	chr1:160371237	160371237	T	C	0.225922	0.355552	0.0526571	1.45593e-11	ENSSSCG00000048538	22386
1	chr1:162178278	162178278	A	G	0.19541	0.376516	0.0557847	1.48402e-11	ALPK2	0
1	chr1:161838017	161838017	G	A	0.194614	0.37684	0.0558802	1.54383e-11	ENSSSCG00000004911	0
1	chr1:161524450	161524450	A	G	0.192093	0.378657	0.0561594	1.55645e-11	CCBE1	0
1	chr1:162151705	162151705	G	T	0.195277	0.376356	0.055886	1.64647e-11	MALT1	6825
1	chr1:162151720	162151720	A	G	0.195277	0.376356	0.055886	1.64647e-11	MALT1	6840
1	chr1:162151747	162151747	A	G	0.195277	0.376356	0.055886	1.64647e-11	MALT1	6867
1	chr1:160021417	160021417	C	T	0.224595	0.354179	0.0525946	1.64917e-11	CDH20	104272
1	chr1:160309608	160309608	T	A	0.227779	0.356978	0.0530437	1.69792e-11	ENSSSCG00000048538	31452
1	chr1:159812742	159812742	T	C	0.219554	0.356755	0.0530603	1.77307e-11	CDH20	4417
1	chr1:161831511	161831511	C	T	0.218095	0.344524	0.0512412	1.77327e-11	ENSSSCG00000004911	0
1	chr1:160031812	160031812	T	A	0.22433	0.355294	0.0528688	1.81353e-11	CDH20	114667
1	chr1:159880304	159880304	A	C	0.22035	0.356168	0.0530236	1.85306e-11	CDH20	0
1	chr1:161836989	161836989	C	CAAAAACAA	0.196339	0.373084	0.055542	1.85321e-11	ENSSSCG00000004911	0
1	chr1:161848834	161848834	A	G	0.196339	0.373084	0.055542	1.85321e-11	ENSSSCG00000004911	0
1	chr1:161686878	161686878	A	G	0.194614	0.374885	0.0558268	1.87877e-11	RAX	3818
1	chr1:161834885	161834885	A	G	0.194747	0.374859	0.0558409	1.90697e-11	ENSSSCG00000004911	0
1	chr1:161834906	161834906	C	G	0.194747	0.374859	0.0558409	1.90697e-11	ENSSSCG00000004911	0
1	chr1:161837997	161837997	A	G	0.194747	0.374859	0.0558409	1.90697e-11	ENSSSCG00000004911	0
1	chr1:161850528	161850528	T	A	0.194747	0.374859	0.0558409	1.90697e-11	ENSSSCG00000004911	0
1	chr1:161850554	161850554	C	A	0.194747	0.374859	0.0558409	1.90697e-11	ENSSSCG00000004911	0
1	chr1:159886903	159886903	C	A	0.239055	0.342331	0.0510034	1.92076e-11	CDH20	0
1	chr1:161688798	161688798	T	A	0.195012	0.374935	0.0558747	1.94246e-11	RAX	5738
1	chr1:161773773	161773773	A	G	0.195012	0.374935	0.0558747	1.94246e-11	SEC11C	4247
1	chr1:161831358	161831358	A	C	0.195145	0.374971	0.0558935	1.96409e-11	ENSSSCG00000004911	0
1	chr1:161834206	161834206	C	A	0.195145	0.374971	0.0558935	1.96409e-11	ENSSSCG00000004911	0
1	chr1:161834288	161834288	A	G	0.195145	0.374971	0.0558935	1.96409e-11	ENSSSCG00000004911	0
1	chr1:161834723	161834723	T	C	0.195145	0.374971	0.0558935	1.96409e-11	ENSSSCG00000004911	0
1	chr1:161835025	161835025	G	A	0.195145	0.374971	0.0558935	1.96409e-11	ENSSSCG00000004911	0
1	chr1:161835077	161835077	A	G	0.195145	0.374971	0.0558935	1.96409e-11	ENSSSCG00000004911	0
1	chr1:161835105	161835105	G	A	0.195145	0.374971	0.0558935	1.96409e-11	ENSSSCG00000004911	0
1	chr1:161835466	161835466	C	T	0.195145	0.374971	0.0558935	1.96409e-11	ENSSSCG00000004911	0
1	chr1:161835561	161835561	C	T	0.195145	0.374971	0.0558935	1.96409e-11	ENSSSCG00000004911	0
1	chr1:161835563	161835563	C	G	0.195145	0.374971	0.0558935	1.96409e-11	ENSSSCG00000004911	0
1	chr1:161835581	161835581	T	C	0.195145	0.374971	0.0558935	1.96409e-11	ENSSSCG00000004911	0
1	chr1:161835598	161835598	TA	T	0.195145	0.374971	0.0558935	1.96409e-11	ENSSSCG00000004911	0
1	chr1:161835627	161835627	A	C	0.195145	0.374971	0.0558935	1.96409e-11	ENSSSCG00000004911	0
1	chr1:161835647	161835647	C	T	0.195145	0.374971	0.0558935	1.96409e-11	ENSSSCG00000004911	0
1	chr1:161835905	161835905	G	A	0.195145	0.374971	0.0558935	1.96409e-11	ENSSSCG00000004911	0
1	chr1:161836422	161836422	T	C	0.195145	0.374971	0.0558935	1.96409e-11	ENSSSCG00000004911	0
1	chr1:161836454	161836454	A	C	0.195145	0.374971	0.0558935	1.96409e-11	ENSSSCG00000004911	0
1	chr1:161836470	161836470	C	T	0.195145	0.374971	0.0558935	1.96409e-11	ENSSSCG00000004911	0
1	chr1:161836558	161836558	A	T	0.195145	0.374971	0.0558935	1.96409e-11	ENSSSCG00000004911	0
1	chr1:161836690	161836690	CCTTGTGCAGAG	C	0.195145	0.374971	0.0558935	1.96409e-11	ENSSSCG00000004911	0
1	chr1:161836742	161836742	T	C	0.195145	0.374971	0.0558935	1.96409e-11	ENSSSCG00000004911	0
1	chr1:161836757	161836757	G	A	0.195145	0.374971	0.0558935	1.96409e-11	ENSSSCG00000004911	0
1	chr1:161836799	161836799	AG	A	0.195145	0.374971	0.0558935	1.96409e-11	ENSSSCG00000004911	0
1	chr1:161837145	161837145	A	T	0.195145	0.374971	0.0558935	1.96409e-11	ENSSSCG00000004911	0
1	chr1:161837162	161837162	C	T	0.195145	0.374971	0.0558935	1.96409e-11	ENSSSCG00000004911	0
1	chr1:161837174	161837174	A	T	0.195145	0.374971	0.0558935	1.96409e-11	ENSSSCG00000004911	0
1	chr1:161837185	161837185	G	A	0.195145	0.374971	0.0558935	1.96409e-11	ENSSSCG00000004911	0
1	chr1:161837823	161837823	C	A	0.195145	0.374971	0.0558935	1.96409e-11	ENSSSCG00000004911	0
1	chr1:161837848	161837848	G	A	0.195145	0.374971	0.0558935	1.96409e-11	ENSSSCG00000004911	0
1	chr1:161837876	161837876	A	G	0.195145	0.374971	0.0558935	1.96409e-11	ENSSSCG00000004911	0
1	chr1:161837964	161837964	G	A	0.195145	0.374971	0.0558935	1.96409e-11	ENSSSCG00000004911	0
1	chr1:161838057	161838057	A	G	0.195145	0.374971	0.0558935	1.96409e-11	ENSSSCG00000004911	0
1	chr1:161838110	161838110	A	AACTTCC	0.195145	0.374971	0.0558935	1.96409e-11	ENSSSCG00000004911	0
1	chr1:161838117	161838117	G	A	0.195145	0.374971	0.0558935	1.96409e-11	ENSSSCG00000004911	0
1	chr1:161838160	161838160	G	A	0.195145	0.374971	0.0558935	1.96409e-11	ENSSSCG00000004911	0
1	chr1:161838221	161838221	G	C	0.195145	0.374971	0.0558935	1.96409e-11	ENSSSCG00000004911	0
1	chr1:161838271	161838271	T	C	0.195145	0.374971	0.0558935	1.96409e-11	ENSSSCG00000004911	0
1	chr1:161838298	161838298	G	A	0.195145	0.374971	0.0558935	1.96409e-11	ENSSSCG00000004911	0
1	chr1:161838302	161838302	A	G	0.195145	0.374971	0.0558935	1.96409e-11	ENSSSCG00000004911	0
1	chr1:161838306	161838306	A	C	0.195145	0.374971	0.0558935	1.96409e-11	ENSSSCG00000004911	0
1	chr1:161838410	161838410	A	G	0.195145	0.374971	0.0558935	1.96409e-11	ENSSSCG00000004911	0
1	chr1:161838512	161838512	C	T	0.195145	0.374971	0.0558935	1.96409e-11	ENSSSCG00000004911	0
1	chr1:161838622	161838622	G	A	0.195145	0.374971	0.0558935	1.96409e-11	ENSSSCG00000004911	0
1	chr1:161838663	161838663	A	C	0.195145	0.374971	0.0558935	1.96409e-11	ENSSSCG00000004911	0
1	chr1:161838816	161838816	C	A	0.195145	0.374971	0.0558935	1.96409e-11	ENSSSCG00000004911	0
1	chr1:161838899	161838899	G	A	0.195145	0.374971	0.0558935	1.96409e-11	ENSSSCG00000004911	0
1	chr1:161838920	161838920	A	AT	0.195145	0.374971	0.0558935	1.96409e-11	ENSSSCG00000004911	0
1	chr1:161839024	161839024	C	T	0.195145	0.374971	0.0558935	1.96409e-11	ENSSSCG00000004911	0
1	chr1:161839175	161839175	G	T	0.195145	0.374971	0.0558935	1.96409e-11	ENSSSCG00000004911	0
1	chr1:161839374	161839374	G	A	0.195145	0.374971	0.0558935	1.96409e-11	ENSSSCG00000004911	0
1	chr1:161839406	161839406	G	GAACTCACTCTTC	0.195145	0.374971	0.0558935	1.96409e-11	ENSSSCG00000004911	0
1	chr1:161839459	161839459	T	C	0.195145	0.374971	0.0558935	1.96409e-11	ENSSSCG00000004911	0
1	chr1:161839597	161839597	A	G	0.195145	0.374971	0.0558935	1.96409e-11	ENSSSCG00000004911	0
1	chr1:161839715	161839715	A	G	0.195145	0.374971	0.0558935	1.96409e-11	ENSSSCG00000004911	0
1	chr1:161840090	161840090	C	G	0.195145	0.374971	0.0558935	1.96409e-11	ENSSSCG00000004911	0
1	chr1:161840168	161840168	C	T	0.195145	0.374971	0.0558935	1.96409e-11	ENSSSCG00000004911	0
1	chr1:161840265	161840265	A	G	0.195145	0.374971	0.0558935	1.96409e-11	ENSSSCG00000004911	0
1	chr1:161840573	161840573	A	G	0.195145	0.374971	0.0558935	1.96409e-11	ENSSSCG00000004911	0
1	chr1:161840598	161840598	A	AG	0.195145	0.374971	0.0558935	1.96409e-11	ENSSSCG00000004911	0
1	chr1:161840758	161840758	A	G	0.195145	0.374971	0.0558935	1.96409e-11	ENSSSCG00000004911	0
1	chr1:161840781	161840781	T	TTCTAC	0.195145	0.374971	0.0558935	1.96409e-11	ENSSSCG00000004911	0
1	chr1:161840842	161840842	G	A	0.195145	0.374971	0.0558935	1.96409e-11	ENSSSCG00000004911	0
1	chr1:161840901	161840901	G	A	0.195145	0.374971	0.0558935	1.96409e-11	ENSSSCG00000004911	0
1	chr1:161841087	161841087	C	CAACAAA	0.195145	0.374971	0.0558935	1.96409e-11	ENSSSCG00000004911	0
1	chr1:161841384	161841384	T	C	0.195145	0.374971	0.0558935	1.96409e-11	ENSSSCG00000004911	0
1	chr1:161842055	161842055	A	G	0.195145	0.374971	0.0558935	1.96409e-11	ENSSSCG00000004911	0
1	chr1:161842104	161842104	A	G	0.195145	0.374971	0.0558935	1.96409e-11	ENSSSCG00000004911	0
1	chr1:161842190	161842190	A	G	0.195145	0.374971	0.0558935	1.96409e-11	ENSSSCG00000004911	0
1	chr1:161842193	161842193	G	A	0.195145	0.374971	0.0558935	1.96409e-11	ENSSSCG00000004911	0
1	chr1:161842305	161842305	T	C	0.195145	0.374971	0.0558935	1.96409e-11	ENSSSCG00000004911	0
1	chr1:161842309	161842309	A	G	0.195145	0.374971	0.0558935	1.96409e-11	ENSSSCG00000004911	0
1	chr1:161842457	161842457	C	T	0.195145	0.374971	0.0558935	1.96409e-11	ENSSSCG00000004911	0
1	chr1:161842467	161842467	A	T	0.195145	0.374971	0.0558935	1.96409e-11	ENSSSCG00000004911	0
1	chr1:161842565	161842565	T	G	0.195145	0.374971	0.0558935	1.96409e-11	ENSSSCG00000004911	0
1	chr1:161842802	161842802	A	G	0.195145	0.374971	0.0558935	1.96409e-11	ENSSSCG00000004911	0
1	chr1:161843282	161843282	T	C	0.195145	0.374971	0.0558935	1.96409e-11	ENSSSCG00000004911	0
1	chr1:161843533	161843533	T	C	0.195145	0.374971	0.0558935	1.96409e-11	ENSSSCG00000004911	0
1	chr1:161844928	161844928	G	A	0.195145	0.374971	0.0558935	1.96409e-11	ENSSSCG00000004911	0
1	chr1:161844984	161844984	A	G	0.195145	0.374971	0.0558935	1.96409e-11	ENSSSCG00000004911	0
1	chr1:161845102	161845102	T	C	0.195145	0.374971	0.0558935	1.96409e-11	ENSSSCG00000004911	0
1	chr1:161845210	161845210	C	T	0.195145	0.374971	0.0558935	1.96409e-11	ENSSSCG00000004911	0
1	chr1:161845395	161845395	A	C	0.195145	0.374971	0.0558935	1.96409e-11	ENSSSCG00000004911	0
1	chr1:161845560	161845560	A	T	0.195145	0.374971	0.0558935	1.96409e-11	ENSSSCG00000004911	0
1	chr1:161845561	161845561	A	C	0.195145	0.374971	0.0558935	1.96409e-11	ENSSSCG00000004911	0
1	chr1:161845670	161845670	C	T	0.195145	0.374971	0.0558935	1.96409e-11	ENSSSCG00000004911	0
1	chr1:161846100	161846100	A	G	0.195145	0.374971	0.0558935	1.96409e-11	ENSSSCG00000004911	0
1	chr1:161846114	161846114	T	C	0.195145	0.374971	0.0558935	1.96409e-11	ENSSSCG00000004911	0
1	chr1:161846121	161846121	T	G	0.195145	0.374971	0.0558935	1.96409e-11	ENSSSCG00000004911	0
1	chr1:161846142	161846142	G	T	0.195145	0.374971	0.0558935	1.96409e-11	ENSSSCG00000004911	0
1	chr1:161846181	161846181	G	A	0.195145	0.374971	0.0558935	1.96409e-11	ENSSSCG00000004911	0
1	chr1:161846191	161846191	A	G	0.195145	0.374971	0.0558935	1.96409e-11	ENSSSCG00000004911	0
1	chr1:161846245	161846245	C	T	0.195145	0.374971	0.0558935	1.96409e-11	ENSSSCG00000004911	0
1	chr1:161846268	161846268	C	A	0.195145	0.374971	0.0558935	1.96409e-11	ENSSSCG00000004911	0
1	chr1:161846309	161846309	A	T	0.195145	0.374971	0.0558935	1.96409e-11	ENSSSCG00000004911	0
1	chr1:161846313	161846313	A	T	0.195145	0.374971	0.0558935	1.96409e-11	ENSSSCG00000004911	0
1	chr1:161846973	161846973	T	C	0.195145	0.374971	0.0558935	1.96409e-11	ENSSSCG00000004911	0
1	chr1:161847459	161847459	T	A	0.195145	0.374971	0.0558935	1.96409e-11	ENSSSCG00000004911	0
1	chr1:161847495	161847495	G	T	0.195145	0.374971	0.0558935	1.96409e-11	ENSSSCG00000004911	0
1	chr1:161847641	161847641	C	T	0.195145	0.374971	0.0558935	1.96409e-11	ENSSSCG00000004911	0
1	chr1:161847686	161847686	T	C	0.195145	0.374971	0.0558935	1.96409e-11	ENSSSCG00000004911	0
1	chr1:161847715	161847715	A	G	0.195145	0.374971	0.0558935	1.96409e-11	ENSSSCG00000004911	0
1	chr1:161847993	161847993	G	C	0.195145	0.374971	0.0558935	1.96409e-11	ENSSSCG00000004911	0
1	chr1:161848267	161848267	G	C	0.195145	0.374971	0.0558935	1.96409e-11	ENSSSCG00000004911	0
1	chr1:161848278	161848278	C	T	0.195145	0.374971	0.0558935	1.96409e-11	ENSSSCG00000004911	0
1	chr1:161848279	161848279	T	C	0.195145	0.374971	0.0558935	1.96409e-11	ENSSSCG00000004911	0
1	chr1:161848313	161848313	A	G	0.195145	0.374971	0.0558935	1.96409e-11	ENSSSCG00000004911	0
1	chr1:161848414	161848414	T	C	0.195145	0.374971	0.0558935	1.96409e-11	ENSSSCG00000004911	0
1	chr1:161848476	161848476	A	T	0.195145	0.374971	0.0558935	1.96409e-11	ENSSSCG00000004911	0
1	chr1:161848747	161848747	A	G	0.195145	0.374971	0.0558935	1.96409e-11	ENSSSCG00000004911	0
1	chr1:161848765	161848765	G	A	0.195145	0.374971	0.0558935	1.96409e-11	ENSSSCG00000004911	0
1	chr1:161848769	161848769	G	T	0.195145	0.374971	0.0558935	1.96409e-11	ENSSSCG00000004911	0
1	chr1:161848793	161848793	C	T	0.195145	0.374971	0.0558935	1.96409e-11	ENSSSCG00000004911	0
1	chr1:161849061	161849061	G	A	0.195145	0.374971	0.0558935	1.96409e-11	ENSSSCG00000004911	0
1	chr1:161849112	161849112	A	G	0.195145	0.374971	0.0558935	1.96409e-11	ENSSSCG00000004911	0
1	chr1:161849139	161849139	G	A	0.195145	0.374971	0.0558935	1.96409e-11	ENSSSCG00000004911	0
1	chr1:161849786	161849786	G	A	0.195145	0.374971	0.0558935	1.96409e-11	ENSSSCG00000004911	0
1	chr1:161849967	161849967	C	T	0.195145	0.374971	0.0558935	1.96409e-11	ENSSSCG00000004911	0
1	chr1:161849968	161849968	A	G	0.195145	0.374971	0.0558935	1.96409e-11	ENSSSCG00000004911	0
1	chr1:161850012	161850012	A	G	0.195145	0.374971	0.0558935	1.96409e-11	ENSSSCG00000004911	0
1	chr1:161850113	161850113	A	AAGTTTCTGCCAACTGGTAAAATTTAGTTTTAACTTTTTGC	0.195145	0.374971	0.0558935	1.96409e-11	ENSSSCG00000004911	0
1	chr1:161850309	161850309	T	C	0.195145	0.374971	0.0558935	1.96409e-11	ENSSSCG00000004911	0
1	chr1:161850451	161850451	C	CA	0.195145	0.374971	0.0558935	1.96409e-11	ENSSSCG00000004911	0
1	chr1:161850720	161850720	C	T	0.195145	0.374971	0.0558935	1.96409e-11	ENSSSCG00000004911	0
1	chr1:161851062	161851062	G	A	0.195145	0.374971	0.0558935	1.96409e-11	ENSSSCG00000004911	0
1	chr1:161851083	161851083	A	C	0.195145	0.374971	0.0558935	1.96409e-11	ENSSSCG00000004911	0
1	chr1:161851137	161851137	G	T	0.195145	0.374971	0.0558935	1.96409e-11	ENSSSCG00000004911	0
1	chr1:161851314	161851314	A	C	0.195145	0.374971	0.0558935	1.96409e-11	ENSSSCG00000004911	0
1	chr1:161851381	161851381	C	T	0.195145	0.374971	0.0558935	1.96409e-11	ENSSSCG00000004911	0
1	chr1:161851393	161851393	C	T	0.195145	0.374971	0.0558935	1.96409e-11	ENSSSCG00000004911	0
1	chr1:161851518	161851518	G	A	0.195145	0.374971	0.0558935	1.96409e-11	ENSSSCG00000004911	0
1	chr1:161851531	161851531	T	G	0.195145	0.374971	0.0558935	1.96409e-11	ENSSSCG00000004911	0
1	chr1:161851572	161851572	T	C	0.195145	0.374971	0.0558935	1.96409e-11	ENSSSCG00000004911	0
1	chr1:161851580	161851580	T	C	0.195145	0.374971	0.0558935	1.96409e-11	ENSSSCG00000004911	0
1	chr1:161852098	161852098	TAATA	T	0.195145	0.374971	0.0558935	1.96409e-11	ENSSSCG00000004911	0
1	chr1:161852364	161852364	C	A	0.195145	0.374971	0.0558935	1.96409e-11	ENSSSCG00000004911	0
1	chr1:161864397	161864397	C	G	0.195145	0.374971	0.0558935	1.96409e-11	ENSSSCG00000004911	0
1	chr1:161906301	161906301	A	G	0.195145	0.374971	0.0558935	1.96409e-11	ZNF532	0
1	chr1:161930195	161930195	A	G	0.195145	0.374971	0.0558935	1.96409e-11	ZNF532	0
1	chr1:161933412	161933412	T	G	0.195145	0.374971	0.0558935	1.96409e-11	ZNF532	0
1	chr1:161950055	161950055	A	G	0.195145	0.374971	0.0558935	1.96409e-11	ZNF532	0
1	chr1:161981011	161981011	G	C	0.195145	0.374971	0.0558935	1.96409e-11	ZNF532	0
1	chr1:162143907	162143907	C	T	0.195145	0.374971	0.0558935	1.96409e-11	MALT1	0
1	chr1:162144291	162144291	C	T	0.195145	0.374971	0.0558935	1.96409e-11	MALT1	0
1	chr1:162198125	162198125	GC	G	0.195145	0.374971	0.0558935	1.96409e-11	ALPK2	0
1	chr1:161987727	161987727	G	A	0.195145	0.374971	0.0558935	1.96409e-11	ZNF532	3359
1	chr1:162011274	162011274	A	G	0.195145	0.374971	0.0558935	1.96409e-11	ZNF532	26906
1	chr1:162015476	162015476	G	A	0.195145	0.374971	0.0558935	1.96409e-11	ZNF532	31108
1	chr1:162023698	162023698	T	C	0.195145	0.374971	0.0558935	1.96409e-11	ZNF532	39330
1	chr1:162028076	162028076	C	A	0.195145	0.374971	0.0558935	1.96409e-11	ZNF532	43708
1	chr1:162145841	162145841	G	A	0.195145	0.374971	0.0558935	1.96409e-11	MALT1	961
1	chr1:162145918	162145918	C	T	0.195145	0.374971	0.0558935	1.96409e-11	MALT1	1038
1	chr1:162145990	162145990	G	A	0.195145	0.374971	0.0558935	1.96409e-11	MALT1	1110
1	chr1:162146134	162146134	A	G	0.195145	0.374971	0.0558935	1.96409e-11	MALT1	1254
1	chr1:162146146	162146146	G	A	0.195145	0.374971	0.0558935	1.96409e-11	MALT1	1266
1	chr1:162146151	162146151	A	G	0.195145	0.374971	0.0558935	1.96409e-11	MALT1	1271
1	chr1:162146237	162146237	C	T	0.195145	0.374971	0.0558935	1.96409e-11	MALT1	1357
1	chr1:162146319	162146319	T	C	0.195145	0.374971	0.0558935	1.96409e-11	MALT1	1439
1	chr1:162146358	162146358	A	G	0.195145	0.374971	0.0558935	1.96409e-11	MALT1	1478
1	chr1:162146616	162146616	C	T	0.195145	0.374971	0.0558935	1.96409e-11	MALT1	1736
1	chr1:162146959	162146959	T	C	0.195145	0.374971	0.0558935	1.96409e-11	MALT1	2079
1	chr1:162146968	162146968	T	C	0.195145	0.374971	0.0558935	1.96409e-11	MALT1	2088
1	chr1:162146971	162146971	C	A	0.195145	0.374971	0.0558935	1.96409e-11	MALT1	2091
1	chr1:162146974	162146974	T	C	0.195145	0.374971	0.0558935	1.96409e-11	MALT1	2094
1	chr1:162146982	162146982	A	C	0.195145	0.374971	0.0558935	1.96409e-11	MALT1	2102
1	chr1:162147201	162147201	T	C	0.195145	0.374971	0.0558935	1.96409e-11	MALT1	2321
1	chr1:162147343	162147343	G	A	0.195145	0.374971	0.0558935	1.96409e-11	MALT1	2463
1	chr1:162147787	162147787	T	C	0.195145	0.374971	0.0558935	1.96409e-11	MALT1	2907
1	chr1:162148011	162148011	AT	A	0.195145	0.374971	0.0558935	1.96409e-11	MALT1	3131
1	chr1:162148511	162148511	G	A	0.195145	0.374971	0.0558935	1.96409e-11	MALT1	3631
1	chr1:162148896	162148896	T	G	0.195145	0.374971	0.0558935	1.96409e-11	MALT1	4016
1	chr1:162148905	162148905	G	T	0.195145	0.374971	0.0558935	1.96409e-11	MALT1	4025
1	chr1:162148910	162148910	T	G	0.195145	0.374971	0.0558935	1.96409e-11	MALT1	4030
1	chr1:162148925	162148925	G	A	0.195145	0.374971	0.0558935	1.96409e-11	MALT1	4045
1	chr1:162148939	162148939	G	A	0.195145	0.374971	0.0558935	1.96409e-11	MALT1	4059
1	chr1:162148956	162148956	CCTT	C	0.195145	0.374971	0.0558935	1.96409e-11	MALT1	4076
1	chr1:162148996	162148996	C	T	0.195145	0.374971	0.0558935	1.96409e-11	MALT1	4116
1	chr1:162149049	162149049	A	G	0.195145	0.374971	0.0558935	1.96409e-11	MALT1	4169
1	chr1:162149151	162149151	AT	A	0.195145	0.374971	0.0558935	1.96409e-11	MALT1	4271
1	chr1:162149200	162149200	A	G	0.195145	0.374971	0.0558935	1.96409e-11	MALT1	4320
1	chr1:162149245	162149245	C	A	0.195145	0.374971	0.0558935	1.96409e-11	MALT1	4365
1	chr1:162149258	162149258	G	A	0.195145	0.374971	0.0558935	1.96409e-11	MALT1	4378
1	chr1:162149299	162149299	A	G	0.195145	0.374971	0.0558935	1.96409e-11	MALT1	4419
1	chr1:162149811	162149811	C	T	0.195145	0.374971	0.0558935	1.96409e-11	MALT1	4931
1	chr1:162149859	162149859	T	A	0.195145	0.374971	0.0558935	1.96409e-11	MALT1	4979
1	chr1:162150114	162150114	T	C	0.195145	0.374971	0.0558935	1.96409e-11	MALT1	5234
1	chr1:162150170	162150170	C	T	0.195145	0.374971	0.0558935	1.96409e-11	MALT1	5290
1	chr1:162150316	162150316	A	G	0.195145	0.374971	0.0558935	1.96409e-11	MALT1	5436
1	chr1:162150636	162150636	A	T	0.195145	0.374971	0.0558935	1.96409e-11	MALT1	5756
1	chr1:162150711	162150711	G	A	0.195145	0.374971	0.0558935	1.96409e-11	MALT1	5831
1	chr1:162150714	162150714	T	A	0.195145	0.374971	0.0558935	1.96409e-11	MALT1	5834
1	chr1:162150785	162150785	C	A	0.195145	0.374971	0.0558935	1.96409e-11	MALT1	5905
1	chr1:162151059	162151059	TG	T	0.195145	0.374971	0.0558935	1.96409e-11	MALT1	6179
1	chr1:162151073	162151073	T	TG	0.195145	0.374971	0.0558935	1.96409e-11	MALT1	6193
1	chr1:162151094	162151094	T	G	0.195145	0.374971	0.0558935	1.96409e-11	MALT1	6214
1	chr1:162151176	162151176	C	T	0.195145	0.374971	0.0558935	1.96409e-11	MALT1	6296
1	chr1:162151214	162151214	T	C	0.195145	0.374971	0.0558935	1.96409e-11	MALT1	6334
1	chr1:162151222	162151222	C	T	0.195145	0.374971	0.0558935	1.96409e-11	MALT1	6342
1	chr1:162151233	162151233	G	A	0.195145	0.374971	0.0558935	1.96409e-11	MALT1	6353
1	chr1:162151344	162151344	G	A	0.195145	0.374971	0.0558935	1.96409e-11	MALT1	6464
1	chr1:162151347	162151347	C	T	0.195145	0.374971	0.0558935	1.96409e-11	MALT1	6467
1	chr1:162151468	162151468	T	A	0.195145	0.374971	0.0558935	1.96409e-11	MALT1	6588
1	chr1:162151518	162151518	T	G	0.195145	0.374971	0.0558935	1.96409e-11	MALT1	6638
1	chr1:162151519	162151519	C	A	0.195145	0.374971	0.0558935	1.96409e-11	MALT1	6639
1	chr1:162151953	162151953	C	T	0.195145	0.374971	0.0558935	1.96409e-11	MALT1	7073
1	chr1:162152515	162152515	T	A	0.195145	0.374971	0.0558935	1.96409e-11	MALT1	7635
1	chr1:162152544	162152544	A	G	0.195145	0.374971	0.0558935	1.96409e-11	MALT1	7664
1	chr1:162152858	162152858	G	A	0.195145	0.374971	0.0558935	1.96409e-11	MALT1	7978
1	chr1:162152874	162152874	C	T	0.195145	0.374971	0.0558935	1.96409e-11	MALT1	7994
1	chr1:162153229	162153229	G	A	0.195145	0.374971	0.0558935	1.96409e-11	MALT1	8349
1	chr1:162153384	162153384	C	T	0.195145	0.374971	0.0558935	1.96409e-11	MALT1	8504
1	chr1:162153801	162153801	G	A	0.195145	0.374971	0.0558935	1.96409e-11	MALT1	8921
1	chr1:162154009	162154009	C	G	0.195145	0.374971	0.0558935	1.96409e-11	MALT1	9129
1	chr1:162154148	162154148	C	T	0.195145	0.374971	0.0558935	1.96409e-11	MALT1	9268
1	chr1:162154233	162154233	C	A	0.195145	0.374971	0.0558935	1.96409e-11	MALT1	9353
1	chr1:162154252	162154252	T	C	0.195145	0.374971	0.0558935	1.96409e-11	MALT1	9372
1	chr1:162154284	162154284	G	A	0.195145	0.374971	0.0558935	1.96409e-11	MALT1	9404
1	chr1:162154287	162154287	T	C	0.195145	0.374971	0.0558935	1.96409e-11	MALT1	9407
1	chr1:162154410	162154410	G	A	0.195145	0.374971	0.0558935	1.96409e-11	MALT1	9530
1	chr1:162154488	162154488	A	C	0.195145	0.374971	0.0558935	1.96409e-11	MALT1	9608
1	chr1:162154948	162154948	G	A	0.195145	0.374971	0.0558935	1.96409e-11	MALT1	10068
1	chr1:162154951	162154951	G	A	0.195145	0.374971	0.0558935	1.96409e-11	MALT1	10071
1	chr1:162155132	162155132	C	T	0.195145	0.374971	0.0558935	1.96409e-11	MALT1	10252
1	chr1:162155404	162155404	C	T	0.195145	0.374971	0.0558935	1.96409e-11	MALT1	10524
1	chr1:162155523	162155523	A	T	0.195145	0.374971	0.0558935	1.96409e-11	MALT1	10643
1	chr1:162155646	162155646	A	G	0.195145	0.374971	0.0558935	1.96409e-11	MALT1	10766
1	chr1:162155853	162155853	A	G	0.195145	0.374971	0.0558935	1.96409e-11	MALT1	10973
1	chr1:162155989	162155989	T	C	0.195145	0.374971	0.0558935	1.96409e-11	MALT1	11109
1	chr1:162156167	162156167	G	A	0.195145	0.374971	0.0558935	1.96409e-11	MALT1	11287
1	chr1:162156313	162156313	A	G	0.195145	0.374971	0.0558935	1.96409e-11	MALT1	11433
1	chr1:162156332	162156332	C	T	0.195145	0.374971	0.0558935	1.96409e-11	MALT1	11452
1	chr1:162156404	162156404	ATTTAT	A	0.195145	0.374971	0.0558935	1.96409e-11	MALT1	11524
1	chr1:162156484	162156484	A	G	0.195145	0.374971	0.0558935	1.96409e-11	MALT1	11604
1	chr1:162156516	162156516	T	C	0.195145	0.374971	0.0558935	1.96409e-11	MALT1	11636
1	chr1:162156524	162156524	T	G	0.195145	0.374971	0.0558935	1.96409e-11	MALT1	11644
1	chr1:162156708	162156708	T	G	0.195145	0.374971	0.0558935	1.96409e-11	MALT1	11828
1	chr1:162156931	162156931	A	C	0.195145	0.374971	0.0558935	1.96409e-11	MALT1	12051
1	chr1:162156987	162156987	C	T	0.195145	0.374971	0.0558935	1.96409e-11	MALT1	12107
1	chr1:162157036	162157036	C	T	0.195145	0.374971	0.0558935	1.96409e-11	MALT1	12156
1	chr1:162157341	162157341	G	A	0.195145	0.374971	0.0558935	1.96409e-11	MALT1	12461
1	chr1:162157349	162157349	T	A	0.195145	0.374971	0.0558935	1.96409e-11	MALT1	12469
1	chr1:162157500	162157500	G	A	0.195145	0.374971	0.0558935	1.96409e-11	MALT1	12620
1	chr1:162157696	162157696	A	G	0.195145	0.374971	0.0558935	1.96409e-11	MALT1	12816
1	chr1:162157718	162157718	G	A	0.195145	0.374971	0.0558935	1.96409e-11	MALT1	12838
1	chr1:162157980	162157980	A	G	0.195145	0.374971	0.0558935	1.96409e-11	MALT1	13100
1	chr1:162158030	162158030	G	T	0.195145	0.374971	0.0558935	1.96409e-11	MALT1	13150
1	chr1:162158154	162158154	G	A	0.195145	0.374971	0.0558935	1.96409e-11	MALT1	13274
1	chr1:162158185	162158185	G	C	0.195145	0.374971	0.0558935	1.96409e-11	MALT1	13305
1	chr1:162158251	162158251	C	A	0.195145	0.374971	0.0558935	1.96409e-11	MALT1	13371
1	chr1:162158260	162158260	G	A	0.195145	0.374971	0.0558935	1.96409e-11	MALT1	13380
1	chr1:162158449	162158449	T	C	0.195145	0.374971	0.0558935	1.96409e-11	MALT1	13569
1	chr1:162158469	162158469	C	T	0.195145	0.374971	0.0558935	1.96409e-11	MALT1	13589
1	chr1:162158514	162158514	C	G	0.195145	0.374971	0.0558935	1.96409e-11	MALT1	13634
1	chr1:162158780	162158780	C	A	0.195145	0.374971	0.0558935	1.96409e-11	MALT1	13900
1	chr1:162158787	162158787	C	G	0.195145	0.374971	0.0558935	1.96409e-11	MALT1	13907
1	chr1:162158957	162158957	T	C	0.195145	0.374971	0.0558935	1.96409e-11	MALT1	14077
1	chr1:162158972	162158972	G	A	0.195145	0.374971	0.0558935	1.96409e-11	MALT1	14092
1	chr1:162041039	162041039	A	ACTCT	0.195145	0.374971	0.0558935	1.96409e-11	MALT1	35916
1	chr1:162043141	162043141	A	G	0.195145	0.374971	0.0558935	1.96409e-11	MALT1	33814
1	chr1:162043330	162043330	AG	A	0.195145	0.374971	0.0558935	1.96409e-11	MALT1	33625
1	chr1:162043409	162043409	G	A	0.195145	0.374971	0.0558935	1.96409e-11	MALT1	33546
1	chr1:162044485	162044485	T	C	0.195145	0.374971	0.0558935	1.96409e-11	MALT1	32470
1	chr1:162045247	162045247	A	G	0.195145	0.374971	0.0558935	1.96409e-11	MALT1	31708
1	chr1:162045271	162045271	A	G	0.195145	0.374971	0.0558935	1.96409e-11	MALT1	31684
1	chr1:162045309	162045309	A	T	0.195145	0.374971	0.0558935	1.96409e-11	MALT1	31646
1	chr1:162045382	162045382	TG	T	0.195145	0.374971	0.0558935	1.96409e-11	MALT1	31573
1	chr1:162045383	162045383	G	GA	0.195145	0.374971	0.0558935	1.96409e-11	MALT1	31572
1	chr1:162045571	162045571	G	A	0.195145	0.374971	0.0558935	1.96409e-11	MALT1	31384
1	chr1:162045650	162045650	C	T	0.195145	0.374971	0.0558935	1.96409e-11	MALT1	31305
1	chr1:162046057	162046057	A	C	0.195145	0.374971	0.0558935	1.96409e-11	MALT1	30898
1	chr1:162046304	162046304	G	T	0.195145	0.374971	0.0558935	1.96409e-11	MALT1	30651
1	chr1:162046706	162046706	C	T	0.195145	0.374971	0.0558935	1.96409e-11	MALT1	30249
1	chr1:162055201	162055201	T	C	0.195145	0.374971	0.0558935	1.96409e-11	MALT1	21754
1	chr1:159877174	159877174	T	A	0.22035	0.353676	0.0527323	1.98651e-11	CDH20	0
1	chr1:161841969	161841969	T	C	0.194614	0.373763	0.0557552	2.03285e-11	ENSSSCG00000004911	0
1	chr1:160494546	160494546	G	A	0.22433	0.355095	0.0529727	2.03689e-11	ENSSSCG00000036234	134677
1	chr1:162144354	162144354	T	C	0.194614	0.374297	0.0558491	2.05685e-11	MALT1	0
1	chr1:162156600	162156600	A	C	0.196869	0.371487	0.0554448	2.08249e-11	MALT1	11720
1	chr1:161844450	161844450	C	T	0.195277	0.374095	0.0558525	2.11424e-11	ENSSSCG00000004911	0
1	chr1:162145759	162145759	G	A	0.195277	0.374095	0.0558525	2.11424e-11	MALT1	879
1	chr1:162150836	162150836	C	A	0.19541	0.37343	0.0557584	2.12319e-11	MALT1	5956
1	chr1:162153145	162153145	C	A	0.19541	0.37343	0.0557584	2.12319e-11	MALT1	8265
1	chr1:162158990	162158990	A	G	0.19541	0.37343	0.0557584	2.12319e-11	MALT1	14110
1	chr1:162165745	162165745	G	T	0.19541	0.374193	0.0558863	2.14778e-11	ALPK2	9828
1	chr1:161882400	161882400	G	A	0.220616	0.343258	0.0512695	2.15412e-11	ZNF532	0
1	chr1:159877373	159877373	C	T	0.22035	0.355069	0.0530897	2.26091e-11	CDH20	0
1	chr1:159877638	159877638	G	A	0.22035	0.355069	0.0530897	2.26091e-11	CDH20	0
1	chr1:159877761	159877761	T	TG	0.22035	0.355069	0.0530897	2.26091e-11	CDH20	0
1	chr1:159877779	159877779	G	A	0.22035	0.355069	0.0530897	2.26091e-11	CDH20	0
1	chr1:159877898	159877898	G	A	0.22035	0.355069	0.0530897	2.26091e-11	CDH20	0
1	chr1:159878552	159878552	G	T	0.22035	0.355069	0.0530897	2.26091e-11	CDH20	0
1	chr1:159880496	159880496	G	C	0.22035	0.355069	0.0530897	2.26091e-11	CDH20	0
1	chr1:159880618	159880618	G	A	0.22035	0.355069	0.0530897	2.26091e-11	CDH20	0
1	chr1:159881442	159881442	G	T	0.22035	0.355069	0.0530897	2.26091e-11	CDH20	0
1	chr1:159884624	159884624	C	T	0.22035	0.355069	0.0530897	2.26091e-11	CDH20	0
1	chr1:159885428	159885428	A	G	0.22035	0.355069	0.0530897	2.26091e-11	CDH20	0
1	chr1:159785711	159785711	A	G	0.22035	0.355069	0.0530897	2.26091e-11	CDH20	31448
1	chr1:161839253	161839253	T	C	0.194747	0.372849	0.0557589	2.28074e-11	ENSSSCG00000004911	0
1	chr1:161839306	161839306	CA	C	0.194747	0.372849	0.0557589	2.28074e-11	ENSSSCG00000004911	0
1	chr1:161847784	161847784	G	A	0.194747	0.372849	0.0557589	2.28074e-11	ENSSSCG00000004911	0
1	chr1:161847814	161847814	C	T	0.194747	0.372849	0.0557589	2.28074e-11	ENSSSCG00000004911	0
1	chr1:160384352	160384352	T	C	0.224463	0.354094	0.0529598	2.29205e-11	ENSSSCG00000048538	35501
1	chr1:160457667	160457667	A	G	0.224463	0.354094	0.0529598	2.29205e-11	ENSSSCG00000048538	108816
1	chr1:159638627	159638627	G	C	0.227514	0.352921	0.0527872	2.29783e-11	RNF152	36646
1	chr1:159639902	159639902	T	C	0.227514	0.352921	0.0527872	2.29783e-11	RNF152	37921
1	chr1:159881863	159881863	C	A	0.221412	0.353459	0.0528737	2.3096e-11	CDH20	0
1	chr1:159881893	159881893	G	T	0.221412	0.353459	0.0528737	2.3096e-11	CDH20	0
1	chr1:162043669	162043669	T	C	0.196604	0.370527	0.0555058	2.46453e-11	MALT1	33286
1	chr1:162046393	162046393	C	T	0.196604	0.370527	0.0555058	2.46453e-11	MALT1	30562
1	chr1:162046466	162046466	A	G	0.196604	0.370527	0.0555058	2.46453e-11	MALT1	30489
1	chr1:159638600	159638600	T	C	0.228575	0.350339	0.0524995	2.50293e-11	RNF152	36619
1	chr1:162151587	162151587	A	G	0.195277	0.372448	0.0558129	2.50387e-11	MALT1	6707
1	chr1:162177102	162177102	G	T	0.195277	0.372811	0.0558942	2.55892e-11	ALPK2	0
1	chr1:162177397	162177397	T	C	0.195277	0.372811	0.0558942	2.55892e-11	ALPK2	0
1	chr1:162177697	162177697	G	A	0.195277	0.372811	0.0558942	2.55892e-11	ALPK2	0
1	chr1:162177767	162177767	A	ATCGTACTTTC	0.195277	0.372811	0.0558942	2.55892e-11	ALPK2	0
1	chr1:162178495	162178495	TCTTAGTAATGACC	T	0.195277	0.372811	0.0558942	2.55892e-11	ALPK2	0
1	chr1:162178519	162178519	A	G	0.195277	0.372811	0.0558942	2.55892e-11	ALPK2	0
1	chr1:162178874	162178874	C	T	0.195277	0.372811	0.0558942	2.55892e-11	ALPK2	0
1	chr1:162179013	162179013	G	A	0.195277	0.372811	0.0558942	2.55892e-11	ALPK2	0
1	chr1:162179289	162179289	T	A	0.195277	0.372811	0.0558942	2.55892e-11	ALPK2	0
1	chr1:162179662	162179662	A	T	0.195277	0.372811	0.0558942	2.55892e-11	ALPK2	0
1	chr1:162179844	162179844	G	A	0.195277	0.372811	0.0558942	2.55892e-11	ALPK2	0
1	chr1:162180321	162180321	A	C	0.195277	0.372811	0.0558942	2.55892e-11	ALPK2	0
1	chr1:162180987	162180987	T	C	0.195277	0.372811	0.0558942	2.55892e-11	ALPK2	0
1	chr1:162180992	162180992	A	G	0.195277	0.372811	0.0558942	2.55892e-11	ALPK2	0
1	chr1:162181040	162181040	T	C	0.195277	0.372811	0.0558942	2.55892e-11	ALPK2	0
1	chr1:162181087	162181087	T	TG	0.195277	0.372811	0.0558942	2.55892e-11	ALPK2	0
1	chr1:162181136	162181136	A	G	0.195277	0.372811	0.0558942	2.55892e-11	ALPK2	0
1	chr1:162181146	162181146	G	A	0.195277	0.372811	0.0558942	2.55892e-11	ALPK2	0
1	chr1:162181155	162181155	G	GA	0.195277	0.372811	0.0558942	2.55892e-11	ALPK2	0
1	chr1:162181252	162181252	G	A	0.195277	0.372811	0.0558942	2.55892e-11	ALPK2	0
1	chr1:162181542	162181542	A	G	0.195277	0.372811	0.0558942	2.55892e-11	ALPK2	0
1	chr1:162181553	162181553	T	C	0.195277	0.372811	0.0558942	2.55892e-11	ALPK2	0
1	chr1:162181738	162181738	A	G	0.195277	0.372811	0.0558942	2.55892e-11	ALPK2	0
1	chr1:162181812	162181812	T	C	0.195277	0.372811	0.0558942	2.55892e-11	ALPK2	0
1	chr1:162182126	162182126	T	C	0.195277	0.372811	0.0558942	2.55892e-11	ALPK2	0
1	chr1:162182593	162182593	T	C	0.195277	0.372811	0.0558942	2.55892e-11	ALPK2	0
1	chr1:162182905	162182905	G	A	0.195277	0.372811	0.0558942	2.55892e-11	ALPK2	0
1	chr1:162183929	162183929	G	C	0.195277	0.372811	0.0558942	2.55892e-11	ALPK2	0
1	chr1:162184980	162184980	G	A	0.195277	0.372811	0.0558942	2.55892e-11	ALPK2	0
1	chr1:162184997	162184997	A	G	0.195277	0.372811	0.0558942	2.55892e-11	ALPK2	0
1	chr1:162185072	162185072	T	C	0.195277	0.372811	0.0558942	2.55892e-11	ALPK2	0
1	chr1:162185087	162185087	G	A	0.195277	0.372811	0.0558942	2.55892e-11	ALPK2	0
1	chr1:162185118	162185118	T	C	0.195277	0.372811	0.0558942	2.55892e-11	ALPK2	0
1	chr1:162185121	162185121	G	C	0.195277	0.372811	0.0558942	2.55892e-11	ALPK2	0
1	chr1:162185327	162185327	C	G	0.195277	0.372811	0.0558942	2.55892e-11	ALPK2	0
1	chr1:162185856	162185856	T	C	0.195277	0.372811	0.0558942	2.55892e-11	ALPK2	0
1	chr1:162186145	162186145	G	T	0.195277	0.372811	0.0558942	2.55892e-11	ALPK2	0
1	chr1:162186146	162186146	A	G	0.195277	0.372811	0.0558942	2.55892e-11	ALPK2	0
1	chr1:162186189	162186189	C	T	0.195277	0.372811	0.0558942	2.55892e-11	ALPK2	0
1	chr1:162186207	162186207	C	T	0.195277	0.372811	0.0558942	2.55892e-11	ALPK2	0
1	chr1:162186280	162186280	T	TGTGGGTAGTCCCAGCCC	0.195277	0.372811	0.0558942	2.55892e-11	ALPK2	0
1	chr1:162186308	162186308	T	C	0.195277	0.372811	0.0558942	2.55892e-11	ALPK2	0
1	chr1:162186360	162186360	G	C	0.195277	0.372811	0.0558942	2.55892e-11	ALPK2	0
1	chr1:162186616	162186616	G	A	0.195277	0.372811	0.0558942	2.55892e-11	ALPK2	0
1	chr1:162187190	162187190	G	C	0.195277	0.372811	0.0558942	2.55892e-11	ALPK2	0
1	chr1:162188424	162188424	T	C	0.195277	0.372811	0.0558942	2.55892e-11	ALPK2	0
1	chr1:162191321	162191321	G	A	0.195277	0.372811	0.0558942	2.55892e-11	ALPK2	0
1	chr1:162192627	162192627	T	C	0.195277	0.372811	0.0558942	2.55892e-11	ALPK2	0
1	chr1:162192821	162192821	A	G	0.195277	0.372811	0.0558942	2.55892e-11	ALPK2	0
1	chr1:162192878	162192878	G	A	0.195277	0.372811	0.0558942	2.55892e-11	ALPK2	0
1	chr1:162192913	162192913	T	C	0.195277	0.372811	0.0558942	2.55892e-11	ALPK2	0
1	chr1:162193338	162193338	A	G	0.195277	0.372811	0.0558942	2.55892e-11	ALPK2	0
1	chr1:162194976	162194976	T	C	0.195277	0.372811	0.0558942	2.55892e-11	ALPK2	0
1	chr1:162196660	162196660	A	T	0.195277	0.372811	0.0558942	2.55892e-11	ALPK2	0
1	chr1:162196679	162196679	C	T	0.195277	0.372811	0.0558942	2.55892e-11	ALPK2	0
1	chr1:162196711	162196711	A	G	0.195277	0.372811	0.0558942	2.55892e-11	ALPK2	0
1	chr1:162196735	162196735	A	G	0.195277	0.372811	0.0558942	2.55892e-11	ALPK2	0
1	chr1:162197394	162197394	T	C	0.195277	0.372811	0.0558942	2.55892e-11	ALPK2	0
1	chr1:162197463	162197463	T	C	0.195277	0.372811	0.0558942	2.55892e-11	ALPK2	0
1	chr1:162197464	162197464	G	A	0.195277	0.372811	0.0558942	2.55892e-11	ALPK2	0
1	chr1:162197485	162197485	C	T	0.195277	0.372811	0.0558942	2.55892e-11	ALPK2	0
1	chr1:162197503	162197503	A	G	0.195277	0.372811	0.0558942	2.55892e-11	ALPK2	0
1	chr1:162197576	162197576	T	C	0.195277	0.372811	0.0558942	2.55892e-11	ALPK2	0
1	chr1:162197614	162197614	G	A	0.195277	0.372811	0.0558942	2.55892e-11	ALPK2	0
1	chr1:162197640	162197640	T	C	0.195277	0.372811	0.0558942	2.55892e-11	ALPK2	0
1	chr1:162197652	162197652	G	A	0.195277	0.372811	0.0558942	2.55892e-11	ALPK2	0
1	chr1:162197725	162197725	G	A	0.195277	0.372811	0.0558942	2.55892e-11	ALPK2	0
1	chr1:162197732	162197732	T	C	0.195277	0.372811	0.0558942	2.55892e-11	ALPK2	0
1	chr1:162197741	162197741	A	G	0.195277	0.372811	0.0558942	2.55892e-11	ALPK2	0
1	chr1:162197823	162197823	CCTGG	C	0.195277	0.372811	0.0558942	2.55892e-11	ALPK2	0
1	chr1:162197840	162197840	G	C	0.195277	0.372811	0.0558942	2.55892e-11	ALPK2	0
1	chr1:162197850	162197850	T	C	0.195277	0.372811	0.0558942	2.55892e-11	ALPK2	0
1	chr1:162198005	162198005	A	G	0.195277	0.372811	0.0558942	2.55892e-11	ALPK2	0
1	chr1:162198031	162198031	T	C	0.195277	0.372811	0.0558942	2.55892e-11	ALPK2	0
1	chr1:162198093	162198093	A	G	0.195277	0.372811	0.0558942	2.55892e-11	ALPK2	0
1	chr1:162198211	162198211	A	G	0.195277	0.372811	0.0558942	2.55892e-11	ALPK2	0
1	chr1:162198213	162198213	A	G	0.195277	0.372811	0.0558942	2.55892e-11	ALPK2	0
1	chr1:162198361	162198361	A	G	0.195277	0.372811	0.0558942	2.55892e-11	ALPK2	0
1	chr1:162198387	162198387	C	G	0.195277	0.372811	0.0558942	2.55892e-11	ALPK2	0
1	chr1:162198800	162198800	G	A	0.195277	0.372811	0.0558942	2.55892e-11	ALPK2	0
1	chr1:162198875	162198875	C	T	0.195277	0.372811	0.0558942	2.55892e-11	ALPK2	0
1	chr1:162199599	162199599	A	G	0.195277	0.372811	0.0558942	2.55892e-11	ALPK2	0
1	chr1:162199839	162199839	T	C	0.195277	0.372811	0.0558942	2.55892e-11	ALPK2	0
1	chr1:162159233	162159233	T	C	0.195277	0.372811	0.0558942	2.55892e-11	MALT1	14353
1	chr1:162159234	162159234	G	C	0.195277	0.372811	0.0558942	2.55892e-11	MALT1	14354
1	chr1:162159270	162159270	C	G	0.195277	0.372811	0.0558942	2.55892e-11	MALT1	14390
1	chr1:162159314	162159314	AGCC	A	0.195277	0.372811	0.0558942	2.55892e-11	MALT1	14434
1	chr1:162159322	162159322	TA	T	0.195277	0.372811	0.0558942	2.55892e-11	MALT1	14442
1	chr1:162159325	162159325	GA	G	0.195277	0.372811	0.0558942	2.55892e-11	MALT1	14445
1	chr1:162159327	162159327	A	C	0.195277	0.372811	0.0558942	2.55892e-11	MALT1	14447
1	chr1:162159373	162159373	G	T	0.195277	0.372811	0.0558942	2.55892e-11	MALT1	14493
1	chr1:162159463	162159463	A	G	0.195277	0.372811	0.0558942	2.55892e-11	MALT1	14583
1	chr1:162159510	162159510	T	C	0.195277	0.372811	0.0558942	2.55892e-11	MALT1	14630
1	chr1:162159511	162159511	G	A	0.195277	0.372811	0.0558942	2.55892e-11	MALT1	14631
1	chr1:162159522	162159522	C	A	0.195277	0.372811	0.0558942	2.55892e-11	MALT1	14642
1	chr1:162159606	162159606	A	C	0.195277	0.372811	0.0558942	2.55892e-11	MALT1	14726
1	chr1:162159623	162159623	T	C	0.195277	0.372811	0.0558942	2.55892e-11	MALT1	14743
1	chr1:162160597	162160597	C	G	0.195277	0.372811	0.0558942	2.55892e-11	ALPK2	14976
1	chr1:162161065	162161065	T	C	0.195277	0.372811	0.0558942	2.55892e-11	ALPK2	14508
1	chr1:162162052	162162052	A	G	0.195277	0.372811	0.0558942	2.55892e-11	ALPK2	13521
1	chr1:162162311	162162311	A	C	0.195277	0.372811	0.0558942	2.55892e-11	ALPK2	13262
1	chr1:162163628	162163628	A	G	0.195277	0.372811	0.0558942	2.55892e-11	ALPK2	11945
1	chr1:162163751	162163751	G	T	0.195277	0.372811	0.0558942	2.55892e-11	ALPK2	11822
1	chr1:162163974	162163974	T	C	0.195277	0.372811	0.0558942	2.55892e-11	ALPK2	11599
1	chr1:162164196	162164196	T	G	0.195277	0.372811	0.0558942	2.55892e-11	ALPK2	11377
1	chr1:162164497	162164497	C	T	0.195277	0.372811	0.0558942	2.55892e-11	ALPK2	11076
1	chr1:162164906	162164906	A	G	0.195277	0.372811	0.0558942	2.55892e-11	ALPK2	10667
1	chr1:162164939	162164939	G	A	0.195277	0.372811	0.0558942	2.55892e-11	ALPK2	10634
1	chr1:162165051	162165051	A	G	0.195277	0.372811	0.0558942	2.55892e-11	ALPK2	10522
1	chr1:162165069	162165069	C	T	0.195277	0.372811	0.0558942	2.55892e-11	ALPK2	10504
1	chr1:162165310	162165310	A	G	0.195277	0.372811	0.0558942	2.55892e-11	ALPK2	10263
1	chr1:162165328	162165328	A	C	0.195277	0.372811	0.0558942	2.55892e-11	ALPK2	10245
1	chr1:162165365	162165365	A	C	0.195277	0.372811	0.0558942	2.55892e-11	ALPK2	10208
1	chr1:162165373	162165373	G	A	0.195277	0.372811	0.0558942	2.55892e-11	ALPK2	10200
1	chr1:162165516	162165516	T	C	0.195277	0.372811	0.0558942	2.55892e-11	ALPK2	10057
1	chr1:162165586	162165586	G	A	0.195277	0.372811	0.0558942	2.55892e-11	ALPK2	9987
1	chr1:162165593	162165593	G	A	0.195277	0.372811	0.0558942	2.55892e-11	ALPK2	9980
1	chr1:162165623	162165623	T	C	0.195277	0.372811	0.0558942	2.55892e-11	ALPK2	9950
1	chr1:162165632	162165632	A	G	0.195277	0.372811	0.0558942	2.55892e-11	ALPK2	9941
1	chr1:162165734	162165734	A	G	0.195277	0.372811	0.0558942	2.55892e-11	ALPK2	9839
1	chr1:162165864	162165864	C	T	0.195277	0.372811	0.0558942	2.55892e-11	ALPK2	9709
1	chr1:162165905	162165905	G	A	0.195277	0.372811	0.0558942	2.55892e-11	ALPK2	9668
1	chr1:162165920	162165920	C	G	0.195277	0.372811	0.0558942	2.55892e-11	ALPK2	9653
1	chr1:162166134	162166134	C	T	0.195277	0.372811	0.0558942	2.55892e-11	ALPK2	9439
1	chr1:162166135	162166135	G	C	0.195277	0.372811	0.0558942	2.55892e-11	ALPK2	9438
1	chr1:162166452	162166452	G	A	0.195277	0.372811	0.0558942	2.55892e-11	ALPK2	9121
1	chr1:162166566	162166566	G	A	0.195277	0.372811	0.0558942	2.55892e-11	ALPK2	9007
1	chr1:162166897	162166897	T	C	0.195277	0.372811	0.0558942	2.55892e-11	ALPK2	8676
1	chr1:162167217	162167217	A	G	0.195277	0.372811	0.0558942	2.55892e-11	ALPK2	8356
1	chr1:162168047	162168047	G	A	0.195277	0.372811	0.0558942	2.55892e-11	ALPK2	7526
1	chr1:162169061	162169061	G	A	0.195277	0.372811	0.0558942	2.55892e-11	ALPK2	6512
1	chr1:162169795	162169795	C	CTTTG	0.195277	0.372811	0.0558942	2.55892e-11	ALPK2	5778
1	chr1:162170102	162170102	T	C	0.195277	0.372811	0.0558942	2.55892e-11	ALPK2	5471
1	chr1:162170792	162170792	G	A	0.195277	0.372811	0.0558942	2.55892e-11	ALPK2	4781
1	chr1:162171713	162171713	GC	G	0.195277	0.372811	0.0558942	2.55892e-11	ALPK2	3860
1	chr1:162172198	162172198	C	T	0.195277	0.372811	0.0558942	2.55892e-11	ALPK2	3375
1	chr1:162172848	162172848	T	TC	0.195277	0.372811	0.0558942	2.55892e-11	ALPK2	2725
1	chr1:162175404	162175404	A	G	0.195277	0.372811	0.0558942	2.55892e-11	ALPK2	169
1	chr1:160507936	160507936	A	G	0.243168	0.339318	0.0509393	2.71552e-11	ENSSSCG00000036234	121287
1	chr1:162165806	162165806	C	G	0.19541	0.371938	0.0558531	2.75295e-11	ALPK2	9767
1	chr1:162183016	162183016	A	G	0.195543	0.371282	0.0557591	2.76318e-11	ALPK2	0
1	chr1:161849416	161849416	C	T	0.195277	0.371777	0.0558436	2.78587e-11	ENSSSCG00000004911	0
1	chr1:159640108	159640108	TG	T	0.221279	0.350244	0.0526425	2.86653e-11	RNF152	38127
1	chr1:159886425	159886425	A	C	0.222207	0.346943	0.0521504	2.87677e-11	CDH20	0
1	chr1:159882464	159882464	A	C	0.221412	0.350432	0.0527043	2.95055e-11	CDH20	0
1	chr1:162180047	162180047	C	CT	0.194879	0.370691	0.0557589	2.96883e-11	ALPK2	0
1	chr1:159890849	159890849	C	T	0.218891	0.35231	0.0530452	3.10108e-11	CDH20	0
1	chr1:159890885	159890885	G	T	0.218891	0.35231	0.0530452	3.10108e-11	CDH20	0
1	chr1:159890886	159890886	A	G	0.218891	0.35231	0.0530452	3.10108e-11	CDH20	0
1	chr1:159890890	159890890	A	G	0.218891	0.35231	0.0530452	3.10108e-11	CDH20	0
1	chr1:159891928	159891928	T	C	0.218891	0.35231	0.0530452	3.10108e-11	CDH20	0
1	chr1:159892289	159892289	G	A	0.218891	0.35231	0.0530452	3.10108e-11	CDH20	0
1	chr1:159892862	159892862	C	T	0.218891	0.35231	0.0530452	3.10108e-11	CDH20	0
1	chr1:159893335	159893335	T	G	0.218891	0.35231	0.0530452	3.10108e-11	CDH20	0
1	chr1:159893411	159893411	C	A	0.218891	0.35231	0.0530452	3.10108e-11	CDH20	0
1	chr1:159893562	159893562	C	T	0.218891	0.35231	0.0530452	3.10108e-11	CDH20	0
1	chr1:159893755	159893755	A	G	0.218891	0.35231	0.0530452	3.10108e-11	CDH20	0
1	chr1:159893800	159893800	T	C	0.218891	0.35231	0.0530452	3.10108e-11	CDH20	0
1	chr1:159895279	159895279	A	G	0.218891	0.35231	0.0530452	3.10108e-11	CDH20	0
1	chr1:159895445	159895445	A	G	0.218891	0.35231	0.0530452	3.10108e-11	CDH20	0
1	chr1:159895678	159895678	G	T	0.218891	0.35231	0.0530452	3.10108e-11	CDH20	0
1	chr1:159897043	159897043	T	C	0.218891	0.35231	0.0530452	3.10108e-11	CDH20	0
1	chr1:159898292	159898292	T	C	0.218891	0.35231	0.0530452	3.10108e-11	CDH20	0
1	chr1:159898435	159898435	A	G	0.218891	0.35231	0.0530452	3.10108e-11	CDH20	0
1	chr1:159898629	159898629	T	G	0.218891	0.35231	0.0530452	3.10108e-11	CDH20	0
1	chr1:159898756	159898756	T	G	0.218891	0.35231	0.0530452	3.10108e-11	CDH20	0
1	chr1:159898969	159898969	T	C	0.218891	0.35231	0.0530452	3.10108e-11	CDH20	0
1	chr1:159898977	159898977	A	G	0.218891	0.35231	0.0530452	3.10108e-11	CDH20	0
1	chr1:159899194	159899194	A	C	0.218891	0.35231	0.0530452	3.10108e-11	CDH20	0
1	chr1:159904059	159904059	C	T	0.218891	0.35231	0.0530452	3.10108e-11	CDH20	0
1	chr1:162146864	162146864	TTTTG	T	0.196869	0.367619	0.0553711	3.15401e-11	MALT1	1984
1	chr1:159973035	159973035	C	T	0.222207	0.348322	0.0524647	3.1548e-11	CDH20	55890
1	chr1:159890788	159890788	T	C	0.219952	0.350733	0.0528304	3.16124e-11	CDH20	0
1	chr1:162182258	162182258	C	T	0.196869	0.367976	0.0554514	3.22271e-11	ALPK2	0
1	chr1:162184877	162184877	G	A	0.196869	0.367976	0.0554514	3.22271e-11	ALPK2	0
1	chr1:162184881	162184881	G	A	0.196869	0.367976	0.0554514	3.22271e-11	ALPK2	0
1	chr1:162159146	162159146	G	A	0.196869	0.367976	0.0554514	3.22271e-11	MALT1	14266
1	chr1:162159169	162159169	G	A	0.196869	0.367976	0.0554514	3.22271e-11	MALT1	14289
1	chr1:162159171	162159171	G	T	0.196869	0.367976	0.0554514	3.22271e-11	MALT1	14291
1	chr1:162159180	162159180	G	A	0.196869	0.367976	0.0554514	3.22271e-11	MALT1	14300
1	chr1:162160725	162160725	G	A	0.196869	0.367976	0.0554514	3.22271e-11	ALPK2	14848
1	chr1:162174336	162174336	C	T	0.196869	0.367976	0.0554514	3.22271e-11	ALPK2	1237
1	chr1:162187752	162187752	A	G	0.19541	0.370314	0.0558151	3.25271e-11	ALPK2	0
1	chr1:161842705	161842705	C	T	0.19342	0.371857	0.056058	3.27961e-11	ENSSSCG00000004911	0
1	chr1:159877178	159877178	G	A	0.221279	0.34918	0.0527096	3.48186e-11	CDH20	0
1	chr1:159881794	159881794	C	A	0.221279	0.34918	0.0527096	3.48186e-11	CDH20	0
1	chr1:159885005	159885005	G	A	0.221279	0.34918	0.0527096	3.48186e-11	CDH20	0
1	chr1:162185879	162185879	A	G	0.195675	0.369219	0.0557575	3.54657e-11	ALPK2	0
1	chr1:162154294	162154294	A	T	0.195808	0.368889	0.0557227	3.59e-11	MALT1	9414
1	chr1:162154570	162154570	T	C	0.195675	0.368746	0.0557506	3.73574e-11	MALT1	9690
1	chr1:161807724	161807724	A	G	0.195941	0.368716	0.0557607	3.77968e-11	ENSSSCG00000004911	0
1	chr1:159892067	159892067	A	G	0.21982	0.348853	0.0529545	4.46466e-11	CDH20	0
1	chr1:159897239	159897239	C	A	0.21982	0.346487	0.0526674	4.7435e-11	CDH20	0
1	chr1:162200051	162200051	C	G	0.197002	0.363897	0.0553474	4.87253e-11	ALPK2	0
1	chr1:162200126	162200126	C	T	0.197002	0.363897	0.0553474	4.87253e-11	ALPK2	0
1	chr1:162200163	162200163	A	G	0.197002	0.363897	0.0553474	4.87253e-11	ALPK2	0
1	chr1:162200177	162200177	G	A	0.197002	0.363897	0.0553474	4.87253e-11	ALPK2	0
1	chr1:162203106	162203106	G	A	0.197002	0.363897	0.0553474	4.87253e-11	ALPK2	0
1	chr1:162203109	162203109	A	G	0.197002	0.363897	0.0553474	4.87253e-11	ALPK2	0
1	chr1:162203625	162203625	G	A	0.197002	0.363897	0.0553474	4.87253e-11	ALPK2	0
1	chr1:161835536	161835536	A	G	0.194614	0.367053	0.0558325	4.89252e-11	ENSSSCG00000004911	0
1	chr1:159886424	159886424	G	A	0.223136	0.342541	0.0521277	4.99109e-11	CDH20	0
1	chr1:159886599	159886599	T	G	0.223136	0.342541	0.0521277	4.99109e-11	CDH20	0
1	chr1:161841898	161841898	T	A	0.193818	0.368454	0.0561035	5.12044e-11	ENSSSCG00000004911	0
1	chr1:161841902	161841902	G	A	0.193818	0.368454	0.0561035	5.12044e-11	ENSSSCG00000004911	0
1	chr1:161841216	161841216	G	A	0.197002	0.361683	0.0551025	5.24421e-11	ENSSSCG00000004911	0
1	chr1:161841298	161841298	A	T	0.197002	0.361683	0.0551025	5.24421e-11	ENSSSCG00000004911	0
1	chr1:161824490	161824490	G	T	0.223401	0.344941	0.0525895	5.4127e-11	ENSSSCG00000004911	0
1	chr1:159891326	159891326	G	A	0.21982	0.347733	0.05302	5.43375e-11	CDH20	0
1	chr1:159891961	159891961	C	G	0.21982	0.347733	0.05302	5.43375e-11	CDH20	0
1	chr1:159893754	159893754	C	T	0.21982	0.347733	0.05302	5.43375e-11	CDH20	0
1	chr1:159893939	159893939	T	C	0.21982	0.347733	0.05302	5.43375e-11	CDH20	0
1	chr1:159894450	159894450	AT	A	0.21982	0.347733	0.05302	5.43375e-11	CDH20	0
1	chr1:159894736	159894736	C	A	0.21982	0.347733	0.05302	5.43375e-11	CDH20	0
1	chr1:159896205	159896205	C	T	0.21982	0.347733	0.05302	5.43375e-11	CDH20	0
1	chr1:159896850	159896850	G	A	0.21982	0.347733	0.05302	5.43375e-11	CDH20	0
1	chr1:159896906	159896906	C	T	0.21982	0.347733	0.05302	5.43375e-11	CDH20	0
1	chr1:159896907	159896907	AAG	A	0.21982	0.347733	0.05302	5.43375e-11	CDH20	0
1	chr1:159898289	159898289	T	C	0.21982	0.347733	0.05302	5.43375e-11	CDH20	0
1	chr1:159898426	159898426	C	T	0.21982	0.347733	0.05302	5.43375e-11	CDH20	0
1	chr1:159912391	159912391	T	C	0.21982	0.347733	0.05302	5.43375e-11	CDH20	0
1	chr1:159918111	159918111	C	T	0.21982	0.347733	0.05302	5.43375e-11	CDH20	966
1	chr1:159898698	159898698	G	A	0.220881	0.346133	0.0528006	5.54699e-11	CDH20	0
1	chr1:161841943	161841943	A	G	0.194216	0.36496	0.0556973	5.65602e-11	ENSSSCG00000004911	0
1	chr1:160081063	160081063	T	A	0.243433	0.332478	0.0507863	5.88595e-11	CDH20	163918
1	chr1:162200355	162200355	A	G	0.197135	0.361463	0.0552699	6.15319e-11	ALPK2	0
1	chr1:162198594	162198594	C	T	0.194747	0.364901	0.0558335	6.33884e-11	ALPK2	0
1	chr1:162160132	162160132	T	TC	0.194747	0.364901	0.0558335	6.33884e-11	MALT1	15252
1	chr1:162148818	162148818	G	A	0.198594	0.357229	0.0546838	6.46314e-11	MALT1	3938
1	chr1:162166019	162166019	G	T	0.197135	0.359619	0.0551058	6.75612e-11	ALPK2	9554
1	chr1:162166043	162166043	G	A	0.197135	0.359619	0.0551058	6.75612e-11	ALPK2	9530
1	chr1:162166044	162166044	T	G	0.197135	0.359619	0.0551058	6.75612e-11	ALPK2	9529
1	chr1:162166084	162166084	G	A	0.197135	0.359619	0.0551058	6.75612e-11	ALPK2	9489
1	chr1:162171965	162171965	T	C	0.197135	0.359619	0.0551058	6.75612e-11	ALPK2	3608
1	chr1:162198573	162198573	A	G	0.195012	0.363422	0.0556996	6.8147e-11	ALPK2	0
1	chr1:161834607	161834607	G	A	0.190899	0.365721	0.0560805	6.96705e-11	ENSSSCG00000004911	0
1	chr1:161834614	161834614	T	C	0.190899	0.365721	0.0560805	6.96705e-11	ENSSSCG00000004911	0
1	chr1:161840311	161840311	C	T	0.191297	0.365839	0.0561354	7.16885e-11	ENSSSCG00000004911	0
1	chr1:161850817	161850817	T	C	0.191297	0.365839	0.0561354	7.16885e-11	ENSSSCG00000004911	0
1	chr1:161850820	161850820	A	G	0.191297	0.365839	0.0561354	7.16885e-11	ENSSSCG00000004911	0
1	chr1:161851015	161851015	G	A	0.191297	0.365839	0.0561354	7.16885e-11	ENSSSCG00000004911	0
1	chr1:161851020	161851020	A	G	0.191297	0.365839	0.0561354	7.16885e-11	ENSSSCG00000004911	0
1	chr1:162148395	162148395	A	T	0.191297	0.365839	0.0561354	7.16885e-11	MALT1	3515
1	chr1:159892049	159892049	T	C	0.220748	0.344275	0.0529279	7.78955e-11	CDH20	0
1	chr1:159896362	159896362	A	G	0.220748	0.341999	0.052644	8.22447e-11	CDH20	0
1	chr1:159896797	159896797	A	G	0.220748	0.341999	0.052644	8.22447e-11	CDH20	0
1	chr1:162056201	162056201	TG	T	0.198859	0.361047	0.0555826	8.26639e-11	MALT1	20754
1	chr1:159891709	159891709	A	G	0.228708	0.329448	0.050762	8.58081e-11	CDH20	0
1	chr1:162174803	162174803	A	G	0.19143	0.363641	0.0561346	9.29336e-11	ALPK2	770
1	chr1:159899276	159899276	G	GTTT	0.219554	0.341766	0.05284	9.93475e-11	CDH20	0
1	chr1:162153671	162153671	CA	C	0.200318	0.353526	0.0548278	1.13381e-10	MALT1	8791
1	chr1:162173971	162173971	C	T	0.200451	0.351532	0.054835	1.44831e-10	ALPK2	1602
1	chr1:161834579	161834579	T	G	0.19143	0.359547	0.0561331	1.50109e-10	ENSSSCG00000004911	0
1	chr1:162157628	162157628	A	T	0.200716	0.350031	0.0547362	1.60673e-10	MALT1	12748
1	chr1:162152836	162152836	A	G	0.186256	0.343554	0.0539336	1.89093e-10	MALT1	7956
1	chr1:161834959	161834959	T	C	0.186124	0.341686	0.0538784	2.27097e-10	ENSSSCG00000004911	0
1	chr1:161834966	161834966	G	T	0.186124	0.341686	0.0538784	2.27097e-10	ENSSSCG00000004911	0
1	chr1:162189366	162189366	T	C	0.2039	0.342042	0.0539525	2.30214e-10	ALPK2	0
1	chr1:161834993	161834993	C	T	0.186522	0.341714	0.0539242	2.34381e-10	ENSSSCG00000004911	0
1	chr1:162197249	162197249	T	C	0.204962	0.340695	0.0537919	2.39535e-10	ALPK2	0
1	chr1:162166610	162166610	G	A	0.186389	0.341532	0.0539334	2.41261e-10	ALPK2	8963
1	chr1:162165653	162165653	A	G	0.199655	0.344753	0.0546648	2.85085e-10	ALPK2	9920
1	chr1:162165695	162165695	G	A	0.198859	0.345932	0.0549225	3.00457e-10	ALPK2	9878
1	chr1:162150221	162150221	C	G	0.19992	0.339078	0.0542484	4.09201e-10	MALT1	5341
1	chr1:162150226	162150226	C	T	0.19992	0.339078	0.0542484	4.09201e-10	MALT1	5346
1	chr1:159881239	159881239	T	C	0.306978	0.29342	0.0474031	6.02025e-10	CDH20	0
1	chr1:161827554	161827554	C	T	0.218095	0.315133	0.0511166	7.04969e-10	ENSSSCG00000004911	0
1	chr1:161809017	161809017	G	A	0.23481	0.313339	0.050905	7.49029e-10	ENSSSCG00000004911	0
1	chr1:161809027	161809027	G	A	0.23481	0.313339	0.050905	7.49029e-10	ENSSSCG00000004911	0
1	chr1:162198660	162198660	G	T	0.200584	0.335523	0.054518	7.53796e-10	ALPK2	0
1	chr1:162151831	162151831	T	G	0.217299	0.316368	0.0514598	7.85264e-10	MALT1	6951
1	chr1:162188787	162188787	A	G	0.200584	0.331439	0.0540888	8.91671e-10	ALPK2	0
1	chr1:162186077	162186077	C	T	0.205492	0.323584	0.0531624	1.1525e-09	ALPK2	0
1	chr1:159258227	159258227	T	C	0.162908	0.335411	0.0554024	1.41207e-09	RELCH	0
1	chr1:158997336	158997336	T	C	0.163306	0.332518	0.0555425	2.141e-09	ZCCHC2	0
1	chr1:159240853	159240853	T	C	0.161979	0.332784	0.0556953	2.29966e-09	RELCH	0
1	chr1:159034505	159034505	T	C	0.161979	0.332784	0.0556953	2.29966e-09	ZCCHC2	12234
1	chr1:162184781	162184781	A	G	0.226453	0.297412	0.0497766	2.30185e-09	ALPK2	0
1	chr1:159062139	159062139	A	G	0.162775	0.332325	0.0556424	2.33633e-09	ZCCHC2	39868
1	chr1:159369606	159369606	G	C	0.162112	0.331486	0.0556669	2.60378e-09	PIGN	0
1	chr1:159374549	159374549	C	T	0.162112	0.331486	0.0556669	2.60378e-09	PIGN	0
1	chr1:159402886	159402886	G	A	0.162112	0.331486	0.0556669	2.60378e-09	PIGN	0
1	chr1:159064652	159064652	T	C	0.163041	0.33105	0.055635	2.67499e-09	ZCCHC2	42381
1	chr1:159065655	159065655	T	C	0.163041	0.33105	0.055635	2.67499e-09	ZCCHC2	43384
1	chr1:159451991	159451991	G	T	0.163173	0.32977	0.0556079	3.02441e-09	PIGN	34664
1	chr1:159147713	159147713	C	T	0.162908	0.329906	0.0556628	3.08762e-09	TNFRSF11A	0
1	chr1:159148734	159148734	A	G	0.162908	0.329906	0.0556628	3.08762e-09	TNFRSF11A	0
1	chr1:159238083	159238083	A	G	0.162908	0.329906	0.0556628	3.08762e-09	RELCH	0
1	chr1:159033946	159033946	G	A	0.162908	0.329906	0.0556628	3.08762e-09	ZCCHC2	11675
1	chr1:159042645	159042645	A	G	0.162908	0.329906	0.0556628	3.08762e-09	ZCCHC2	20374
1	chr1:159042719	159042719	T	C	0.162908	0.329906	0.0556628	3.08762e-09	ZCCHC2	20448
1	chr1:159046151	159046151	C	T	0.162908	0.329906	0.0556628	3.08762e-09	ZCCHC2	23880
1	chr1:159050591	159050591	A	G	0.162908	0.329906	0.0556628	3.08762e-09	ZCCHC2	28320
1	chr1:159053124	159053124	A	G	0.162908	0.329906	0.0556628	3.08762e-09	ZCCHC2	30853
1	chr1:159055277	159055277	C	T	0.162908	0.329906	0.0556628	3.08762e-09	ZCCHC2	33006
1	chr1:159055538	159055538	G	T	0.162908	0.329906	0.0556628	3.08762e-09	ZCCHC2	33267
1	chr1:159055820	159055820	T	C	0.162908	0.329906	0.0556628	3.08762e-09	ZCCHC2	33549
1	chr1:159055934	159055934	TTTA	T	0.162908	0.329906	0.0556628	3.08762e-09	ZCCHC2	33663
1	chr1:159056155	159056155	A	T	0.162908	0.329906	0.0556628	3.08762e-09	ZCCHC2	33884
1	chr1:159057503	159057503	T	C	0.162908	0.329906	0.0556628	3.08762e-09	ZCCHC2	35232
1	chr1:159058060	159058060	A	T	0.162908	0.329906	0.0556628	3.08762e-09	ZCCHC2	35789
1	chr1:159058095	159058095	A	G	0.162908	0.329906	0.0556628	3.08762e-09	ZCCHC2	35824
1	chr1:159058149	159058149	A	G	0.162908	0.329906	0.0556628	3.08762e-09	ZCCHC2	35878
1	chr1:159060472	159060472	A	G	0.162908	0.329906	0.0556628	3.08762e-09	ZCCHC2	38201
1	chr1:159060733	159060733	T	C	0.162908	0.329906	0.0556628	3.08762e-09	ZCCHC2	38462
1	chr1:159069884	159069884	A	G	0.162908	0.329906	0.0556628	3.08762e-09	ZCCHC2	47613
1	chr1:159076617	159076617	C	A	0.162908	0.329906	0.0556628	3.08762e-09	TNFRSF11A	51421
1	chr1:159081339	159081339	A	T	0.162908	0.329906	0.0556628	3.08762e-09	TNFRSF11A	46699
1	chr1:159085123	159085123	A	G	0.162908	0.329906	0.0556628	3.08762e-09	TNFRSF11A	42915
1	chr1:159104181	159104181	A	G	0.162908	0.329906	0.0556628	3.08762e-09	TNFRSF11A	23857
1	chr1:159110654	159110654	C	T	0.162908	0.329906	0.0556628	3.08762e-09	TNFRSF11A	17384
1	chr1:159127356	159127356	C	T	0.162908	0.329906	0.0556628	3.08762e-09	TNFRSF11A	682
1	chr1:159509141	159509141	T	G	0.162908	0.329906	0.0556628	3.08762e-09	RNF152	21482
1	chr1:159053804	159053804	G	A	0.163969	0.327585	0.0553484	3.24694e-09	ZCCHC2	31533
1	chr1:159053808	159053808	A	ATC	0.163969	0.327585	0.0553484	3.24694e-09	ZCCHC2	31537
1	chr1:159053883	159053883	A	G	0.163969	0.327585	0.0553484	3.24694e-09	ZCCHC2	31612
1	chr1:159053994	159053994	T	C	0.163969	0.327585	0.0553484	3.24694e-09	ZCCHC2	31723
1	chr1:159054004	159054004	G	A	0.163969	0.327585	0.0553484	3.24694e-09	ZCCHC2	31733
1	chr1:159534130	159534130	T	C	0.163041	0.328628	0.0556359	3.48878e-09	RNF152	0
1	chr1:159538854	159538854	A	G	0.163041	0.328628	0.0556359	3.48878e-09	RNF152	0
1	chr1:159556994	159556994	T	C	0.163041	0.328628	0.0556359	3.48878e-09	RNF152	0
1	chr1:159571408	159571408	A	G	0.163041	0.328628	0.0556359	3.48878e-09	RNF152	0
1	chr1:159419874	159419874	A	ATCCT	0.163041	0.328628	0.0556359	3.48878e-09	PIGN	2547
1	chr1:159440728	159440728	T	C	0.163041	0.328628	0.0556359	3.48878e-09	PIGN	23401
1	chr1:159460804	159460804	GT	G	0.163041	0.328628	0.0556359	3.48878e-09	PIGN	43477
1	chr1:159607978	159607978	C	G	0.163041	0.328628	0.0556359	3.48878e-09	RNF152	5997
1	chr1:159632989	159632989	T	C	0.163041	0.328628	0.0556359	3.48878e-09	RNF152	31008
1	chr1:159633008	159633008	C	T	0.163041	0.328628	0.0556359	3.48878e-09	RNF152	31027
1	chr1:159633036	159633036	A	G	0.163041	0.328628	0.0556359	3.48878e-09	RNF152	31055
1	chr1:159510681	159510681	A	G	0.163041	0.328628	0.0556359	3.48878e-09	RNF152	19942
1	chr1:159610858	159610858	A	G	0.166224	0.327971	0.0555351	3.51282e-09	RNF152	8877
1	chr1:159056439	159056439	T	C	0.163173	0.327504	0.0555594	3.75441e-09	ZCCHC2	34168
1	chr1:158813546	158813546	A	G	0.162908	0.327814	0.0556209	3.77618e-09	PHLPP1	0
1	chr1:158817002	158817002	A	C	0.162908	0.327814	0.0556209	3.77618e-09	PHLPP1	0
1	chr1:158826231	158826231	G	C	0.162908	0.327814	0.0556209	3.77618e-09	PHLPP1	0
1	chr1:158831913	158831913	C	T	0.162908	0.327814	0.0556209	3.77618e-09	PHLPP1	0
1	chr1:158844671	158844671	T	C	0.162908	0.327814	0.0556209	3.77618e-09	PHLPP1	0
1	chr1:158847217	158847217	T	C	0.162908	0.327814	0.0556209	3.77618e-09	PHLPP1	0
1	chr1:158985975	158985975	T	C	0.162908	0.327814	0.0556209	3.77618e-09	ZCCHC2	0
1	chr1:158871719	158871719	G	A	0.162908	0.327814	0.0556209	3.77618e-09	PHLPP1	9613
1	chr1:158879589	158879589	G	A	0.162908	0.327814	0.0556209	3.77618e-09	PHLPP1	17483
1	chr1:158883777	158883777	A	G	0.162908	0.327814	0.0556209	3.77618e-09	PHLPP1	21671
1	chr1:158906447	158906447	A	G	0.162908	0.327814	0.0556209	3.77618e-09	PHLPP1	44341
1	chr1:158924235	158924235	T	C	0.162908	0.327814	0.0556209	3.77618e-09	ZCCHC2	40584
1	chr1:159618790	159618790	C	A	0.165694	0.327235	0.0556417	4.07529e-09	RNF152	16809
1	chr1:159623447	159623447	G	A	0.165694	0.327235	0.0556417	4.07529e-09	RNF152	21466
1	chr1:159026131	159026131	A	C	0.163041	0.326368	0.0556419	4.47795e-09	ZCCHC2	3860
1	chr1:159619593	159619593	C	T	0.164898	0.32623	0.0556553	4.58385e-09	RNF152	17612
1	chr1:159619762	159619762	G	A	0.164898	0.32623	0.0556553	4.58385e-09	RNF152	17781
1	chr1:159619777	159619777	G	A	0.164898	0.32623	0.0556553	4.58385e-09	RNF152	17796
1	chr1:159056460	159056460	GA	G	0.163041	0.324956	0.0556087	5.10794e-09	ZCCHC2	34189
1	chr1:159550181	159550181	G	A	0.163969	0.321985	0.0551477	5.2643e-09	RNF152	0
1	chr1:159634109	159634109	T	TCTTC	0.164633	0.321968	0.0551793	5.38078e-09	RNF152	32128
1	chr1:159634616	159634616	A	G	0.164633	0.321968	0.0551793	5.38078e-09	RNF152	32635
1	chr1:159635029	159635029	A	G	0.164633	0.321968	0.0551793	5.38078e-09	RNF152	33048
1	chr1:159635992	159635992	A	C	0.164633	0.321968	0.0551793	5.38078e-09	RNF152	34011
1	chr1:159636031	159636031	G	C	0.164633	0.321968	0.0551793	5.38078e-09	RNF152	34050
1	chr1:159095933	159095933	T	C	0.165694	0.32455	0.0556425	5.45143e-09	TNFRSF11A	32105
1	chr1:159122253	159122253	C	T	0.165694	0.32455	0.0556425	5.45143e-09	TNFRSF11A	5785
1	chr1:161510920	161510920	C	CT	0.165163	0.322171	0.0552568	5.5287e-09	CCBE1	0
1	chr1:161510921	161510921	TC	T	0.165163	0.322171	0.0552568	5.5287e-09	CCBE1	0
1	chr1:159621768	159621768	T	C	0.167153	0.324195	0.0556104	5.55115e-09	RNF152	19787
1	chr1:158911018	158911018	G	T	0.163704	0.322128	0.0553135	5.75634e-09	PHLPP1	48912
1	chr1:158947252	158947252	A	T	0.163704	0.322128	0.0553135	5.75634e-09	ZCCHC2	17567
1	chr1:159602625	159602625	G	A	0.165826	0.323271	0.055615	6.14854e-09	RNF152	644
1	chr1:159602810	159602810	G	A	0.165826	0.323271	0.055615	6.14854e-09	RNF152	829
1	chr1:159603631	159603631	G	A	0.165826	0.323271	0.055615	6.14854e-09	RNF152	1650
1	chr1:159605398	159605398	T	C	0.165826	0.323271	0.055615	6.14854e-09	RNF152	3417
1	chr1:159605487	159605487	TG	T	0.165826	0.323271	0.055615	6.14854e-09	RNF152	3506
1	chr1:159607230	159607230	T	TA	0.165826	0.323271	0.055615	6.14854e-09	RNF152	5249
1	chr1:159609641	159609641	G	A	0.165826	0.323271	0.055615	6.14854e-09	RNF152	7660
1	chr1:159609792	159609792	C	CCTCT	0.165826	0.323271	0.055615	6.14854e-09	RNF152	7811
1	chr1:159610323	159610323	A	C	0.165826	0.323271	0.055615	6.14854e-09	RNF152	8342
1	chr1:159611535	159611535	T	C	0.165826	0.323271	0.055615	6.14854e-09	RNF152	9554
1	chr1:159612368	159612368	A	G	0.165826	0.323271	0.055615	6.14854e-09	RNF152	10387
1	chr1:159612511	159612511	A	C	0.165826	0.323271	0.055615	6.14854e-09	RNF152	10530
1	chr1:159612523	159612523	G	A	0.165826	0.323271	0.055615	6.14854e-09	RNF152	10542
1	chr1:159613399	159613399	C	T	0.165826	0.323271	0.055615	6.14854e-09	RNF152	11418
1	chr1:159613473	159613473	A	G	0.165826	0.323271	0.055615	6.14854e-09	RNF152	11492
1	chr1:159613531	159613531	T	C	0.165826	0.323271	0.055615	6.14854e-09	RNF152	11550
1	chr1:159616059	159616059	T	C	0.165826	0.323271	0.055615	6.14854e-09	RNF152	14078
1	chr1:159616079	159616079	T	G	0.165826	0.323271	0.055615	6.14854e-09	RNF152	14098
1	chr1:159616327	159616327	C	T	0.165826	0.323271	0.055615	6.14854e-09	RNF152	14346
1	chr1:159616407	159616407	A	G	0.165826	0.323271	0.055615	6.14854e-09	RNF152	14426
1	chr1:159616703	159616703	A	G	0.165826	0.323271	0.055615	6.14854e-09	RNF152	14722
1	chr1:159616749	159616749	G	A	0.165826	0.323271	0.055615	6.14854e-09	RNF152	14768
1	chr1:159616859	159616859	T	A	0.165826	0.323271	0.055615	6.14854e-09	RNF152	14878
1	chr1:159616887	159616887	T	C	0.165826	0.323271	0.055615	6.14854e-09	RNF152	14906
1	chr1:159617476	159617476	A	G	0.165826	0.323271	0.055615	6.14854e-09	RNF152	15495
1	chr1:159617478	159617478	A	G	0.165826	0.323271	0.055615	6.14854e-09	RNF152	15497
1	chr1:159617499	159617499	A	G	0.165826	0.323271	0.055615	6.14854e-09	RNF152	15518
1	chr1:159617562	159617562	T	A	0.165826	0.323271	0.055615	6.14854e-09	RNF152	15581
1	chr1:159618050	159618050	G	C	0.165826	0.323271	0.055615	6.14854e-09	RNF152	16069
1	chr1:159618261	159618261	A	G	0.165826	0.323271	0.055615	6.14854e-09	RNF152	16280
1	chr1:159618275	159618275	G	A	0.165826	0.323271	0.055615	6.14854e-09	RNF152	16294
1	chr1:159618299	159618299	G	A	0.165826	0.323271	0.055615	6.14854e-09	RNF152	16318
1	chr1:159618376	159618376	G	A	0.165826	0.323271	0.055615	6.14854e-09	RNF152	16395
1	chr1:159618422	159618422	G	A	0.165826	0.323271	0.055615	6.14854e-09	RNF152	16441
1	chr1:159618452	159618452	GT	G	0.165826	0.323271	0.055615	6.14854e-09	RNF152	16471
1	chr1:159618616	159618616	A	T	0.165826	0.323271	0.055615	6.14854e-09	RNF152	16635
1	chr1:159618647	159618647	C	T	0.165826	0.323271	0.055615	6.14854e-09	RNF152	16666
1	chr1:159618651	159618651	A	G	0.165826	0.323271	0.055615	6.14854e-09	RNF152	16670
1	chr1:159618833	159618833	T	G	0.165826	0.323271	0.055615	6.14854e-09	RNF152	16852
1	chr1:159619011	159619011	G	T	0.165826	0.323271	0.055615	6.14854e-09	RNF152	17030
1	chr1:159619083	159619083	C	G	0.165826	0.323271	0.055615	6.14854e-09	RNF152	17102
1	chr1:159619101	159619101	C	T	0.165826	0.323271	0.055615	6.14854e-09	RNF152	17120
1	chr1:159619134	159619134	A	G	0.165826	0.323271	0.055615	6.14854e-09	RNF152	17153
1	chr1:159619150	159619150	A	T	0.165826	0.323271	0.055615	6.14854e-09	RNF152	17169
1	chr1:159619155	159619155	C	T	0.165826	0.323271	0.055615	6.14854e-09	RNF152	17174
1	chr1:159619192	159619192	T	C	0.165826	0.323271	0.055615	6.14854e-09	RNF152	17211
1	chr1:159619331	159619331	G	A	0.165826	0.323271	0.055615	6.14854e-09	RNF152	17350
1	chr1:159619867	159619867	T	C	0.165826	0.323271	0.055615	6.14854e-09	RNF152	17886
1	chr1:159619891	159619891	A	G	0.165826	0.323271	0.055615	6.14854e-09	RNF152	17910
1	chr1:159619949	159619949	G	A	0.165826	0.323271	0.055615	6.14854e-09	RNF152	17968
1	chr1:159619978	159619978	G	A	0.165826	0.323271	0.055615	6.14854e-09	RNF152	17997
1	chr1:159620000	159620000	G	A	0.165826	0.323271	0.055615	6.14854e-09	RNF152	18019
1	chr1:159620161	159620161	G	A	0.165826	0.323271	0.055615	6.14854e-09	RNF152	18180
1	chr1:159620241	159620241	A	G	0.165826	0.323271	0.055615	6.14854e-09	RNF152	18260
1	chr1:159620416	159620416	G	A	0.165826	0.323271	0.055615	6.14854e-09	RNF152	18435
1	chr1:159620561	159620561	T	G	0.165826	0.323271	0.055615	6.14854e-09	RNF152	18580
1	chr1:159620570	159620570	G	A	0.165826	0.323271	0.055615	6.14854e-09	RNF152	18589
1	chr1:159620620	159620620	T	C	0.165826	0.323271	0.055615	6.14854e-09	RNF152	18639
1	chr1:159620692	159620692	T	G	0.165826	0.323271	0.055615	6.14854e-09	RNF152	18711
1	chr1:159620892	159620892	G	A	0.165826	0.323271	0.055615	6.14854e-09	RNF152	18911
1	chr1:159620909	159620909	T	C	0.165826	0.323271	0.055615	6.14854e-09	RNF152	18928
1	chr1:159620975	159620975	A	G	0.165826	0.323271	0.055615	6.14854e-09	RNF152	18994
1	chr1:159621023	159621023	G	A	0.165826	0.323271	0.055615	6.14854e-09	RNF152	19042
1	chr1:159621196	159621196	T	A	0.165826	0.323271	0.055615	6.14854e-09	RNF152	19215
1	chr1:159621207	159621207	G	C	0.165826	0.323271	0.055615	6.14854e-09	RNF152	19226
1	chr1:159621225	159621225	C	T	0.165826	0.323271	0.055615	6.14854e-09	RNF152	19244
1	chr1:159621298	159621298	A	T	0.165826	0.323271	0.055615	6.14854e-09	RNF152	19317
1	chr1:159621390	159621390	A	G	0.165826	0.323271	0.055615	6.14854e-09	RNF152	19409
1	chr1:159621410	159621410	C	T	0.165826	0.323271	0.055615	6.14854e-09	RNF152	19429
1	chr1:159621567	159621567	C	T	0.165826	0.323271	0.055615	6.14854e-09	RNF152	19586
1	chr1:159621676	159621676	G	C	0.165826	0.323271	0.055615	6.14854e-09	RNF152	19695
1	chr1:159621867	159621867	C	T	0.165826	0.323271	0.055615	6.14854e-09	RNF152	19886
1	chr1:159621990	159621990	G	A	0.165826	0.323271	0.055615	6.14854e-09	RNF152	20009
1	chr1:159622233	159622233	A	G	0.165826	0.323271	0.055615	6.14854e-09	RNF152	20252
1	chr1:159622283	159622283	G	A	0.165826	0.323271	0.055615	6.14854e-09	RNF152	20302
1	chr1:159622310	159622310	G	A	0.165826	0.323271	0.055615	6.14854e-09	RNF152	20329
1	chr1:159622314	159622314	C	A	0.165826	0.323271	0.055615	6.14854e-09	RNF152	20333
1	chr1:159622558	159622558	A	T	0.165826	0.323271	0.055615	6.14854e-09	RNF152	20577
1	chr1:159622563	159622563	A	G	0.165826	0.323271	0.055615	6.14854e-09	RNF152	20582
1	chr1:159622621	159622621	T	G	0.165826	0.323271	0.055615	6.14854e-09	RNF152	20640
1	chr1:159622634	159622634	A	G	0.165826	0.323271	0.055615	6.14854e-09	RNF152	20653
1	chr1:159623015	159623015	A	G	0.165826	0.323271	0.055615	6.14854e-09	RNF152	21034
1	chr1:159623036	159623036	G	A	0.165826	0.323271	0.055615	6.14854e-09	RNF152	21055
1	chr1:159623213	159623213	G	A	0.165826	0.323271	0.055615	6.14854e-09	RNF152	21232
1	chr1:159623388	159623388	G	C	0.165826	0.323271	0.055615	6.14854e-09	RNF152	21407
1	chr1:159623389	159623389	G	T	0.165826	0.323271	0.055615	6.14854e-09	RNF152	21408
1	chr1:159623584	159623584	T	C	0.165826	0.323271	0.055615	6.14854e-09	RNF152	21603
1	chr1:159623639	159623639	G	A	0.165826	0.323271	0.055615	6.14854e-09	RNF152	21658
1	chr1:159624277	159624277	A	G	0.165826	0.323271	0.055615	6.14854e-09	RNF152	22296
1	chr1:159629098	159629098	G	A	0.165826	0.323271	0.055615	6.14854e-09	RNF152	27117
1	chr1:159629531	159629531	G	A	0.165826	0.323271	0.055615	6.14854e-09	RNF152	27550
1	chr1:159635917	159635917	G	A	0.16702	0.321051	0.0552631	6.26622e-09	RNF152	33936
1	chr1:158811662	158811662	G	A	0.165694	0.322481	0.0556018	6.63855e-09	PHLPP1	0
1	chr1:158812867	158812867	A	C	0.165694	0.322481	0.0556018	6.63855e-09	PHLPP1	0
1	chr1:158813218	158813218	T	A	0.165694	0.322481	0.0556018	6.63855e-09	PHLPP1	0
1	chr1:158814975	158814975	C	T	0.165694	0.322481	0.0556018	6.63855e-09	PHLPP1	0
1	chr1:158817285	158817285	T	C	0.165694	0.322481	0.0556018	6.63855e-09	PHLPP1	0
1	chr1:158819634	158819634	T	C	0.165694	0.322481	0.0556018	6.63855e-09	PHLPP1	0
1	chr1:159635139	159635139	T	C	0.167551	0.319037	0.0551157	7.10187e-09	RNF152	33158
1	chr1:159617038	159617038	A	G	0.165959	0.320914	0.0555351	7.5331e-09	RNF152	15057
1	chr1:159617536	159617536	A	G	0.165959	0.320914	0.0555351	7.5331e-09	RNF152	15555
1	chr1:158819073	158819073	T	C	0.165826	0.320133	0.0555225	8.12602e-09	PHLPP1	0
1	chr1:158934985	158934985	AT	A	0.163439	0.318665	0.055446	9.06762e-09	ZCCHC2	29834
1	chr1:161507632	161507632	C	T	0.165031	0.317884	0.0553247	9.14981e-09	CCBE1	0
1	chr1:161508838	161508838	G	A	0.165031	0.317884	0.0553247	9.14981e-09	CCBE1	0
1	chr1:161512307	161512307	TAGAC	T	0.165031	0.317884	0.0553247	9.14981e-09	CCBE1	0
1	chr1:161512377	161512377	AG	A	0.165031	0.317884	0.0553247	9.14981e-09	CCBE1	0
1	chr1:159611894	159611894	G	T	0.166755	0.316766	0.0551308	9.15285e-09	RNF152	9913
1	chr1:159633733	159633733	G	A	0.167418	0.31666	0.0551551	9.39739e-09	RNF152	31752
1	chr1:159634836	159634836	G	T	0.167418	0.31666	0.0551551	9.39739e-09	RNF152	32855
1	chr1:159634997	159634997	C	A	0.167418	0.31666	0.0551551	9.39739e-09	RNF152	33016
1	chr1:159635089	159635089	T	C	0.167418	0.31666	0.0551551	9.39739e-09	RNF152	33108
1	chr1:159635649	159635649	G	A	0.167418	0.31666	0.0551551	9.39739e-09	RNF152	33668
1	chr1:159635686	159635686	A	G	0.167418	0.31666	0.0551551	9.39739e-09	RNF152	33705
1	chr1:159635730	159635730	T	G	0.167418	0.31666	0.0551551	9.39739e-09	RNF152	33749
1	chr1:159635996	159635996	T	TC	0.167418	0.31666	0.0551551	9.39739e-09	RNF152	34015
1	chr1:159636116	159636116	T	C	0.167418	0.31666	0.0551551	9.39739e-09	RNF152	34135
1	chr1:159607699	159607699	T	C	0.166755	0.31948	0.0556913	9.65842e-09	RNF152	5718
1	chr1:159621735	159621735	T	C	0.166755	0.31948	0.0556913	9.65842e-09	RNF152	19754
1	chr1:159622197	159622197	G	A	0.166755	0.31948	0.0556913	9.65842e-09	RNF152	20216
1	chr1:158857572	158857572	C	G	0.163571	0.317415	0.05542	1.01953e-08	PHLPP1	0
1	chr1:162279319	162279319	TA	T	0.167418	0.3113	0.0544662	1.09396e-08	ALPK2	0
1	chr1:159635896	159635896	GTA	G	0.169806	0.309581	0.0542458	1.1498e-08	RNF152	33915
1	chr1:162326014	162326014	T	C	0.168745	0.309973	0.0543913	1.20557e-08	ALPK2	20709
1	chr1:159617881	159617881	T	G	0.165296	0.315871	0.0555838	1.32517e-08	RNF152	15900
1	chr1:161812202	161812202	T	C	0.165826	0.314538	0.0553572	1.33151e-08	ENSSSCG00000004911	0
1	chr1:159603352	159603352	G	A	0.166357	0.314145	0.0554394	1.45782e-08	RNF152	1371
1	chr1:159616649	159616649	A	G	0.166357	0.314145	0.0554394	1.45782e-08	RNF152	14668
1	chr1:159620465	159620465	A	G	0.166357	0.314145	0.0554394	1.45782e-08	RNF152	18484
1	chr1:159634953	159634953	TA	T	0.168347	0.312841	0.0552231	1.46998e-08	RNF152	32972
1	chr1:159622811	159622811	CACCG	C	0.167816	0.312363	0.055175	1.50211e-08	RNF152	20830
1	chr1:162326246	162326246	A	C	0.170735	0.308295	0.0544923	1.53518e-08	ALPK2	20941
1	chr1:160262146	160262146	C	A	0.164765	0.31066	0.0550374	1.65648e-08	ENSSSCG00000048538	78914
1	chr1:162200460	162200460	G	A	0.166888	0.308923	0.0548062	1.73407e-08	ALPK2	0
1	chr1:162201423	162201423	C	A	0.166888	0.308923	0.0548062	1.73407e-08	ALPK2	0
1	chr1:162201667	162201667	C	T	0.166888	0.308923	0.0548062	1.73407e-08	ALPK2	0
1	chr1:162201955	162201955	T	TGCTGCCACTTGGGCCATC	0.166888	0.308923	0.0548062	1.73407e-08	ALPK2	0
1	chr1:162202115	162202115	T	A	0.166888	0.308923	0.0548062	1.73407e-08	ALPK2	0
1	chr1:162202275	162202275	C	T	0.166888	0.308923	0.0548062	1.73407e-08	ALPK2	0
1	chr1:162203709	162203709	A	G	0.166888	0.308923	0.0548062	1.73407e-08	ALPK2	0
1	chr1:159609283	159609283	T	G	0.154816	0.315164	0.0559661	1.78815e-08	RNF152	7302
1	chr1:162279320	162279320	A	AT	0.168347	0.305341	0.0544857	2.09376e-08	ALPK2	0
1	chr1:160499409	160499409	A	C	0.163173	0.311323	0.0555548	2.096e-08	ENSSSCG00000036234	129814
1	chr1:161909245	161909245	A	AT	0.168745	0.310175	0.0554388	2.20736e-08	ZNF532	0
1	chr1:162012059	162012059	GT	G	0.168745	0.310175	0.0554388	2.20736e-08	ZNF532	27691
1	chr1:161909248	161909248	TA	T	0.167949	0.3106	0.0556673	2.41093e-08	ZNF532	0
1	chr1:162270901	162270901	CT	C	0.16848	0.30352	0.0546052	2.72187e-08	ALPK2	0
1	chr1:162270903	162270903	T	TA	0.16848	0.30352	0.0546052	2.72187e-08	ALPK2	0
1	chr1:162009056	162009056	G	A	0.159857	0.311369	0.0560811	2.82222e-08	ZNF532	24688
1	chr1:159634895	159634895	C	T	0.163571	0.305099	0.0551909	3.23768e-08	RNF152	32914
1	chr1:162276786	162276786	C	CT	0.168612	0.301092	0.0545299	3.35921e-08	ALPK2	0
1	chr1:162276792	162276792	TA	T	0.168612	0.301092	0.0545299	3.35921e-08	ALPK2	0
1	chr1:162320323	162320323	G	A	0.17047	0.300917	0.0545527	3.46644e-08	ALPK2	15018
1	chr1:158682904	158682904	G	A	0.145131	0.315042	0.0571402	3.51802e-08	PHLPP1	0
1	chr1:162202801	162202801	A	C	0.168745	0.29648	0.0539291	3.8501e-08	ALPK2	0
1	chr1:162226192	162226192	G	A	0.171133	0.300017	0.0547681	4.30285e-08	ALPK2	0
1	chr1:162289370	162289370	C	T	0.171266	0.299474	0.0546856	4.34339e-08	ALPK2	0
1	chr1:158686341	158686341	T	A	0.14606	0.311719	0.0570763	4.72279e-08	PHLPP1	0
1	chr1:158687362	158687362	T	C	0.14606	0.311719	0.0570763	4.72279e-08	PHLPP1	0
1	chr1:158696148	158696148	A	G	0.14606	0.311719	0.0570763	4.72279e-08	PHLPP1	0
1	chr1:158699580	158699580	C	T	0.14606	0.311719	0.0570763	4.72279e-08	PHLPP1	0
1	chr1:158742817	158742817	C	A	0.14606	0.311719	0.0570763	4.72279e-08	PHLPP1	0
1	chr1:158746043	158746043	G	T	0.14606	0.311719	0.0570763	4.72279e-08	PHLPP1	0
1	chr1:158748647	158748647	A	G	0.14606	0.311719	0.0570763	4.72279e-08	PHLPP1	0
1	chr1:158754310	158754310	C	A	0.14606	0.311719	0.0570763	4.72279e-08	PHLPP1	0
1	chr1:158755111	158755111	A	G	0.14606	0.311719	0.0570763	4.72279e-08	PHLPP1	0
1	chr1:158755255	158755255	G	A	0.14606	0.311719	0.0570763	4.72279e-08	PHLPP1	0
1	chr1:158756698	158756698	G	C	0.14606	0.311719	0.0570763	4.72279e-08	PHLPP1	0
1	chr1:162269498	162269498	G	C	0.169276	0.295834	0.0542251	4.87906e-08	ALPK2	0

## Sheet: Supplementary Data 5
Supplementary Data 5. GWAS signficant SNPs (P < 5 x 10-8) for body length using SNP chip.
Chr	SNP	Position	Allele 1	Allele 2	Frequency of the allele 1	SNP effect	Standard error	P-value	Nearest gene	Distance
17	Affx-114779126	15827832	G	T	0.367473	1.6733	0.160233	1.5788e-25	BMP2	66637
17	Affx-535148177	15667418	G	A	0.429752	-1.41656	0.159986	8.42642e-19	BMP2	82417
17	Affx-500936482	15775906	A	G	0.468713	1.31438	0.153002	8.65327e-18	BMP2	14711
17	Affx-535148174	15629505	C	A	0.427981	-1.16265	0.163064	1.00332e-12	BMP2	120330
17	Affx-500935709	15419600	A	C	0.136954	1.54228	0.220743	2.81313e-12	ENSSSCG00000043546	87159
17	Affx-292523278	15421803	C	T	0.137249	1.53855	0.220628	3.09127e-12	ENSSSCG00000043546	89362
17	Affx-114977409	18846724	C	T	0.258264	1.2244	0.181252	1.42561e-11	PAK5	61411
17	Affx-115317186	15995802	C	T	0.476978	-1.09049	0.161668	1.52768e-11	BMP2	234607
17	Affx-288032838	16693614	A	G	0.114227	1.64173	0.26254	4.01962e-10	HAO1	50828
17	Affx-132141505	18607046	G	A	0.201889	1.21981	0.19855	8.06745e-10	PAK5	0
17	Affx-535122639	18420763	T	G	0.203365	1.20591	0.197405	1.00382e-09	LAMP5	13895
17	Affx-115262725	18429371	G	T	0.461334	-0.970285	0.159917	1.29959e-09	LAMP5	5287
17	Affx-115098039	18117254	T	C	0.371015	-1.01487	0.167543	1.38346e-09	PLCB4	0
17	Affx-115166287	15768175	C	T	0.393447	-0.941172	0.16571	1.34974e-08	BMP2	6980
17	Affx-115155968	13032142	T	C	0.256198	-1.01799	0.181613	2.0794e-08	PSD3	0
17	Affx-500952244	23561277	G	T	0.167946	1.2563	0.225194	2.42246e-08	MACROD2	0
17	Affx-535122633	18213082	G	A	0.256789	1.02814	0.185599	3.0319e-08	PLCB4	0
17	Affx-535122758	22327851	G	A	0.168536	1.2274	0.221609	3.04953e-08	MACROD2	307433

## Sheet: Supplementary Data 6
Supplementary Data 6. GWAS signficant SNPs (P < 5 x 10-8) for body length using imputed genotypes.
Chr	SNP	Position	Allele 1	Allele 2	Frequency of the allele 1	SNP effect	Standard error	P-value	Nearest gene	Distance
17	chr17:15643342	15643342	C	T	0.280401	2.25368	0.172083	3.45064e-39	BMP2	106493
17	chr17:15643251	15643251	C	T	0.288961	2.2302	0.17056	4.53005e-39	BMP2	106584
17	chr17:15626425	15626425	T	C	0.292208	2.14277	0.170135	2.26384e-36	BMP2	123410
17	chr17:15643442	15643442	G	GCA	0.267119	2.12034	0.174707	6.76295e-34	BMP2	106393
17	chr17:15692918	15692918	T	C	0.330874	1.91293	0.162861	7.42075e-32	BMP2	56917
17	chr17:15806401	15806401	T	C	0.340024	1.8826	0.161528	2.16607e-31	BMP2	45206
17	chr17:15777876	15777876	T	C	0.329398	1.89692	0.163132	2.96547e-31	BMP2	16681
17	chr17:15780920	15780920	T	G	0.341204	1.81454	0.160491	1.22358e-29	BMP2	19725
17	chr17:15780930	15780930	A	T	0.341204	1.81454	0.160491	1.22358e-29	BMP2	19735
17	chr17:15780934	15780934	T	A	0.341204	1.81454	0.160491	1.22358e-29	BMP2	19739
17	chr17:15820427	15820427	G	A	0.350059	1.77539	0.159613	9.68229e-29	BMP2	59232
17	chr17:15716022	15716022	G	A	0.307556	1.81327	0.1666	1.37432e-27	BMP2	33813
17	chr17:15856860	15856860	G	A	0.358619	1.75806	0.161632	1.48479e-27	BMP2	95665
17	chr17:15852817	15852817	C	T	0.359209	1.74924	0.161008	1.70494e-27	BMP2	91622
17	chr17:15860017	15860017	A	G	0.354782	1.73588	0.160912	3.93201e-27	BMP2	98822
17	chr17:15828120	15828120	C	G	0.358028	1.73588	0.161367	5.47147e-27	BMP2	66925
17	chr17:15758097	15758097	T	C	0.308737	1.79132	0.166903	7.14462e-27	BMP2	0
17	chr17:15848876	15848876	G	C	0.373377	1.69577	0.158113	7.76042e-27	BMP2	87681
17	chr17:15822376	15822376	A	G	0.358914	1.7297	0.161413	8.56794e-27	BMP2	61181
17	chr17:15819664	15819664	A	AC	0.358028	1.70574	0.161281	3.84278e-26	BMP2	58469
17	chr17:15791077	15791077	G	A	0.364522	1.68484	0.159805	5.46777e-26	BMP2	29882
17	chr17:15826558	15826558	T	C	0.366883	1.68757	0.160229	6.13355e-26	BMP2	65363
17	chr17:15781887	15781887	A	G	0.364817	1.6828	0.15991	6.73835e-26	BMP2	20692
17	chr17:15777709	15777709	A	AG	0.366883	1.67754	0.159755	8.57515e-26	BMP2	16514
17	chr17:15777711	15777711	GT	G	0.366883	1.67754	0.159755	8.57515e-26	BMP2	16516
17	chr17:15782619	15782619	C	T	0.374262	1.68619	0.160673	9.15303e-26	BMP2	21424
17	chr17:15782635	15782635	A	G	0.374262	1.68619	0.160673	9.15303e-26	BMP2	21440
17	chr17:15788905	15788905	A	G	0.366293	1.6775	0.159892	9.45884e-26	BMP2	27710
17	chr17:15791533	15791533	T	C	0.366293	1.6775	0.159892	9.45884e-26	BMP2	30338
17	chr17:15788702	15788702	G	A	0.364522	1.67558	0.159868	1.05549e-25	BMP2	27507
17	chr17:15826942	15826942	T	C	0.365998	1.67885	0.160266	1.1209e-25	BMP2	65747
17	chr17:15780658	15780658	T	C	0.360094	1.67058	0.159878	1.47875e-25	BMP2	19463
17	chr17:15780671	15780671	T	C	0.360094	1.67058	0.159878	1.47875e-25	BMP2	19476
17	chr17:15780677	15780677	T	C	0.360094	1.67058	0.159878	1.47875e-25	BMP2	19482
17	chr17:15779912	15779912	T	C	0.373967	1.67783	0.16061	1.51935e-25	BMP2	18717
17	chr17:15786036	15786036	A	C	0.365702	1.6708	0.159939	1.52122e-25	BMP2	24841
17	chr17:15827832	15827832	G	T	0.367473	1.6733	0.160233	1.57879e-25	BMP2	66637
17	chr17:15788506	15788506	C	T	0.365702	1.66809	0.159752	1.59845e-25	BMP2	27311
17	chr17:15819003	15819003	T	C	0.366883	1.67399	0.160317	1.59854e-25	BMP2	57808
17	chr17:15827007	15827007	T	C	0.367178	1.67154	0.160161	1.68635e-25	BMP2	65812
17	chr17:15778497	15778497	G	A	0.364817	1.66952	0.160022	1.75086e-25	BMP2	17302
17	chr17:15782617	15782617	A	T	0.374557	1.67274	0.160448	1.89698e-25	BMP2	21422
17	chr17:15783955	15783955	A	T	0.364817	1.6672	0.160088	2.1348e-25	BMP2	22760
17	chr17:15780412	15780412	T	C	0.365407	1.66539	0.159949	2.18604e-25	BMP2	19217
17	chr17:15779518	15779518	C	T	0.365112	1.66398	0.159893	2.30794e-25	BMP2	18323
17	chr17:15777508	15777508	T	C	0.365702	1.66516	0.160037	2.35666e-25	BMP2	16313
17	chr17:15778103	15778103	A	G	0.365702	1.66516	0.160037	2.35666e-25	BMP2	16908
17	chr17:15778673	15778673	T	C	0.365702	1.66516	0.160037	2.35666e-25	BMP2	17478
17	chr17:15778944	15778944	T	C	0.365702	1.66516	0.160037	2.35666e-25	BMP2	17749
17	chr17:15781518	15781518	T	G	0.365702	1.66516	0.160037	2.35666e-25	BMP2	20323
17	chr17:15782403	15782403	G	A	0.365702	1.66516	0.160037	2.35666e-25	BMP2	21208
17	chr17:15790646	15790646	C	G	0.365112	1.66328	0.159864	2.36995e-25	BMP2	29451
17	chr17:15790658	15790658	C	A	0.365112	1.66328	0.159864	2.36995e-25	BMP2	29463
17	chr17:15778460	15778460	G	A	0.364817	1.66545	0.160081	2.38161e-25	BMP2	17265
17	chr17:15778478	15778478	T	C	0.364817	1.66545	0.160081	2.38161e-25	BMP2	17283
17	chr17:15789524	15789524	T	C	0.364817	1.66703	0.160263	2.43178e-25	BMP2	28329
17	chr17:15827454	15827454	T	C	0.368064	1.66525	0.160136	2.50662e-25	BMP2	66259
17	chr17:15778421	15778421	A	C	0.364522	1.66395	0.16002	2.52283e-25	BMP2	17226
17	chr17:15789563	15789563	A	G	0.365112	1.66527	0.160171	2.56391e-25	BMP2	28368
17	chr17:15790085	15790085	A	G	0.364817	1.66724	0.160382	2.60058e-25	BMP2	28890
17	chr17:15789544	15789544	T	C	0.364817	1.6668	0.160342	2.60417e-25	BMP2	28349
17	chr17:15823384	15823384	A	AGTTT	0.366588	1.66361	0.160064	2.65789e-25	BMP2	62189
17	chr17:15826482	15826482	A	G	0.366293	1.66976	0.160678	2.69764e-25	BMP2	65287
17	chr17:15826483	15826483	T	C	0.366293	1.66976	0.160678	2.69764e-25	BMP2	65288
17	chr17:15828325	15828325	C	T	0.367178	1.66346	0.160155	2.85449e-25	BMP2	67130
17	chr17:15828356	15828356	C	T	0.367178	1.66346	0.160155	2.85449e-25	BMP2	67161
17	chr17:15781294	15781294	A	G	0.365112	1.6623	0.160115	2.99663e-25	BMP2	20099
17	chr17:15781304	15781304	T	C	0.365112	1.6623	0.160115	2.99663e-25	BMP2	20109
17	chr17:15779647	15779647	T	G	0.365112	1.66291	0.160237	3.12727e-25	BMP2	18452
17	chr17:15780131	15780131	C	T	0.365112	1.65731	0.159896	3.581e-25	BMP2	18936
17	chr17:15781477	15781477	T	C	0.365407	1.65713	0.159987	3.85383e-25	BMP2	20282
17	chr17:15779180	15779180	T	C	0.365112	1.6558	0.159899	3.95855e-25	BMP2	17985
17	chr17:15788522	15788522	C	A	0.365112	1.6558	0.159899	3.95855e-25	BMP2	27327
17	chr17:15780315	15780315	G	C	0.364817	1.65718	0.160035	3.96815e-25	BMP2	19120
17	chr17:15820508	15820508	T	C	0.367178	1.6595	0.160279	4.01994e-25	BMP2	59313
17	chr17:15828442	15828442	TG	T	0.365998	1.66193	0.160517	4.02909e-25	BMP2	67247
17	chr17:15779055	15779055	C	A	0.365407	1.65822	0.160173	4.06958e-25	BMP2	17860
17	chr17:15779400	15779400	T	C	0.365407	1.65822	0.160173	4.06958e-25	BMP2	18205
17	chr17:15828038	15828038	T	C	0.368064	1.65842	0.160275	4.30159e-25	BMP2	66843
17	chr17:15857433	15857433	A	G	0.354486	1.67524	0.161942	4.42146e-25	BMP2	96238
17	chr17:15828394	15828394	G	A	0.367178	1.6567	0.160297	4.88519e-25	BMP2	67199
17	chr17:15782455	15782455	G	C	0.365407	1.65531	0.160213	5.05271e-25	BMP2	21260
17	chr17:15819687	15819687	A	G	0.363932	1.65685	0.160385	5.13338e-25	BMP2	58492
17	chr17:15791648	15791648	T	TA	0.365407	1.6543	0.16019	5.31508e-25	BMP2	30453
17	chr17:15786817	15786817	G	T	0.365407	1.65495	0.16028	5.41027e-25	BMP2	25622
17	chr17:15791424	15791424	A	G	0.365702	1.64972	0.160025	6.40739e-25	BMP2	30229
17	chr17:15826673	15826673	A	G	0.359504	1.64934	0.160061	6.72965e-25	BMP2	65478
17	chr17:15779662	15779662	G	A	0.365702	1.64993	0.160287	7.53081e-25	BMP2	18467
17	chr17:15777777	15777777	G	A	0.365112	1.64674	0.160002	7.65827e-25	BMP2	16582
17	chr17:15819107	15819107	A	T	0.366293	1.64918	0.160285	7.89885e-25	BMP2	57912
17	chr17:15791607	15791607	A	G	0.367473	1.6418	0.159711	8.68898e-25	BMP2	30412
17	chr17:15828210	15828210	G	A	0.367769	1.64834	0.160527	9.79369e-25	BMP2	67015
17	chr17:15821018	15821018	T	C	0.367178	1.6449	0.160321	1.067e-24	BMP2	59823
17	chr17:15822467	15822467	G	A	0.367178	1.6449	0.160321	1.067e-24	BMP2	61272
17	chr17:15822479	15822479	T	G	0.367178	1.6449	0.160321	1.067e-24	BMP2	61284
17	chr17:15822575	15822575	T	C	0.367178	1.6449	0.160321	1.067e-24	BMP2	61380
17	chr17:15823291	15823291	A	G	0.367178	1.6449	0.160321	1.067e-24	BMP2	62096
17	chr17:15825418	15825418	A	T	0.367178	1.6449	0.160321	1.067e-24	BMP2	64223
17	chr17:15825441	15825441	T	C	0.367178	1.6449	0.160321	1.067e-24	BMP2	64246
17	chr17:15820631	15820631	T	G	0.366883	1.64628	0.160487	1.08896e-24	BMP2	59436
17	chr17:15826433	15826433	G	C	0.366588	1.64625	0.160516	1.11267e-24	BMP2	65238
17	chr17:15821131	15821131	C	G	0.367473	1.64356	0.160288	1.13816e-24	BMP2	59936
17	chr17:15820040	15820040	G	T	0.366293	1.64423	0.160502	1.25512e-24	BMP2	58845
17	chr17:15820043	15820043	AAG	A	0.366293	1.64423	0.160502	1.25512e-24	BMP2	58848
17	chr17:15820046	15820046	T	TAGTGTGTG	0.366293	1.64423	0.160502	1.25512e-24	BMP2	58851
17	chr17:15820056	15820056	A	ACCT	0.366293	1.64423	0.160502	1.25512e-24	BMP2	58861
17	chr17:15819699	15819699	T	TG	0.363341	1.64426	0.160525	1.27187e-24	BMP2	58504
17	chr17:15819701	15819701	T	G	0.363341	1.64426	0.160525	1.27187e-24	BMP2	58506
17	chr17:15820953	15820953	A	G	0.367473	1.63896	0.160368	1.61386e-24	BMP2	59758
17	chr17:15828261	15828261	G	A	0.367178	1.63889	0.160384	1.63895e-24	BMP2	67066
17	chr17:15820166	15820166	A	G	0.366588	1.63613	0.160209	1.74338e-24	BMP2	58971
17	chr17:15820178	15820178	A	G	0.366588	1.63613	0.160209	1.74338e-24	BMP2	58983
17	chr17:15821557	15821557	C	T	0.366588	1.63539	0.160175	1.78826e-24	BMP2	60362
17	chr17:15823537	15823537	A	G	0.366588	1.63539	0.160175	1.78826e-24	BMP2	62342
17	chr17:15782846	15782846	C	T	0.365407	1.63535	0.160175	1.79251e-24	BMP2	21651
17	chr17:15826157	15826157	C	T	0.366588	1.64116	0.160825	1.89019e-24	BMP2	64962
17	chr17:15826174	15826174	T	A	0.366588	1.64116	0.160825	1.89019e-24	BMP2	64979
17	chr17:15822985	15822985	A	G	0.366883	1.63409	0.160318	2.1355e-24	BMP2	61790
17	chr17:15821651	15821651	T	C	0.36157	1.62768	0.159797	2.29272e-24	BMP2	60456
17	chr17:15781581	15781581	G	T	0.358619	1.62137	0.160426	5.16073e-24	BMP2	20386
17	chr17:15781584	15781584	ACT	A	0.358619	1.62137	0.160426	5.16073e-24	BMP2	20389
17	chr17:15821397	15821397	A	G	0.364817	1.62437	0.160872	5.68031e-24	BMP2	60202
17	chr17:15822762	15822762	T	C	0.359504	1.60679	0.160852	1.6986e-23	BMP2	61567
17	chr17:15685100	15685100	GA	G	0.494097	-1.53416	0.154123	2.42026e-23	BMP2	64735
17	chr17:15778296	15778296	A	G	0.371901	1.5905	0.159849	2.52119e-23	BMP2	17101
17	chr17:15643395	15643395	G	T	0.365112	1.58646	0.159699	2.96056e-23	BMP2	106440
17	chr17:15819854	15819854	G	A	0.356257	1.59822	0.160906	3.00262e-23	BMP2	58659
17	chr17:15685098	15685098	T	TG	0.495277	-1.52898	0.154158	3.46639e-23	BMP2	64737
17	chr17:15819799	15819799	T	C	0.356257	1.59154	0.161064	5.01171e-23	BMP2	58604
17	chr17:15684910	15684910	C	G	0.453955	-1.52651	0.155072	7.2877e-23	BMP2	64925
17	chr17:15643436	15643436	G	T	0.365407	1.56592	0.159578	9.91223e-23	BMP2	106399
17	chr17:15643438	15643438	G	GCA	0.365407	1.56592	0.159578	9.91223e-23	BMP2	106397
17	chr17:15819855	15819855	C	T	0.355372	1.58209	0.161305	1.03918e-22	BMP2	58660
17	chr17:15790551	15790551	G	T	0.392267	1.56981	0.160382	1.26834e-22	BMP2	29356
17	chr17:15691759	15691759	A	C	0.435655	1.43697	0.15219	3.65833e-21	BMP2	58076
17	chr17:15788811	15788811	C	T	0.343566	1.53397	0.162901	4.66012e-21	BMP2	27616
17	chr17:15788815	15788815	A	G	0.343566	1.53397	0.162901	4.66012e-21	BMP2	27620
17	chr17:15885558	15885558	A	G	0.263282	1.62473	0.172823	5.39998e-21	BMP2	124363
17	chr17:15685374	15685374	G	A	0.432999	-1.40865	0.153666	4.86581e-20	BMP2	64461
17	chr17:15793713	15793713	G	T	0.441263	1.48534	0.162188	5.27963e-20	BMP2	32518
17	chr17:15687348	15687348	T	C	0.433294	-1.3993	0.153541	7.97511e-20	BMP2	62487
17	chr17:15689610	15689610	A	T	0.433589	-1.39194	0.153515	1.2215e-19	BMP2	60225
17	chr17:15690660	15690660	T	G	0.433589	-1.39194	0.153515	1.2215e-19	BMP2	59175
17	chr17:15685563	15685563	A	C	0.432704	-1.3927	0.153653	1.25844e-19	BMP2	64272
17	chr17:15685448	15685448	T	G	0.43477	-1.38689	0.153126	1.33877e-19	BMP2	64387
17	chr17:15687615	15687615	T	A	0.433294	-1.38995	0.153569	1.41711e-19	BMP2	62220
17	chr17:15687395	15687395	T	C	0.433294	-1.38962	0.153639	1.50116e-19	BMP2	62440
17	chr17:15686872	15686872	G	A	0.43595	-1.3871	0.153476	1.59703e-19	BMP2	62963
17	chr17:15696482	15696482	G	A	0.436246	-1.37582	0.153232	2.74038e-19	BMP2	53353
17	chr17:15689085	15689085	A	G	0.434179	-1.37762	0.15347	2.79682e-19	BMP2	60750
17	chr17:15710328	15710328	A	G	0.43477	-1.37839	0.153832	3.23728e-19	BMP2	39507
17	chr17:15704552	15704552	A	G	0.437131	-1.37362	0.153798	4.21027e-19	BMP2	45283
17	chr17:15819658	15819658	T	G	0.459858	1.37411	0.153939	4.40368e-19	BMP2	58463
17	chr17:15819671	15819671	G	A	0.459858	1.37411	0.153939	4.40368e-19	BMP2	58476
17	chr17:15670873	15670873	C	T	0.434179	-1.40972	0.157951	4.4556e-19	BMP2	78962
17	chr17:15768159	15768159	A	G	0.453365	1.44357	0.161819	4.62399e-19	BMP2	6964
17	chr17:15688035	15688035	A	T	0.434179	-1.36533	0.15344	5.67792e-19	BMP2	61800
17	chr17:15688050	15688050	G	A	0.434179	-1.36533	0.15344	5.67792e-19	BMP2	61785
17	chr17:15688053	15688053	T	C	0.434179	-1.36533	0.15344	5.67792e-19	BMP2	61782
17	chr17:15662840	15662840	T	C	0.42562	-1.42376	0.160034	5.75922e-19	BMP2	86995
17	chr17:15667021	15667021	A	G	0.422078	-1.42359	0.160154	6.1702e-19	BMP2	82814
17	chr17:15697907	15697907	T	A	0.436246	-1.36562	0.153672	6.30082e-19	BMP2	51928
17	chr17:15710331	15710331	C	T	0.435065	-1.3624	0.153805	8.1449e-19	BMP2	39504
17	chr17:15783895	15783895	G	A	0.466942	1.35961	0.153494	8.16501e-19	BMP2	22700
17	chr17:15667418	15667418	G	A	0.429752	-1.41656	0.159986	8.42648e-19	BMP2	82417
17	chr17:15712908	15712908	CT	C	0.436246	-1.35758	0.153419	8.84381e-19	BMP2	36927
17	chr17:15784811	15784811	G	A	0.467237	1.35439	0.153142	9.23645e-19	BMP2	23616
17	chr17:15696976	15696976	C	A	0.43477	-1.36004	0.153931	9.97533e-19	BMP2	52859
17	chr17:15705032	15705032	C	T	0.409681	-1.37874	0.156066	1.00655e-18	BMP2	44803
17	chr17:15819622	15819622	AAG	A	0.459563	1.35999	0.154168	1.12983e-18	BMP2	58427
17	chr17:15710352	15710352	AG	A	0.433589	-1.35117	0.153344	1.23641e-18	BMP2	39483
17	chr17:15696810	15696810	A	G	0.43477	-1.35125	0.153591	1.39623e-18	BMP2	53025
17	chr17:15786187	15786187	A	G	0.466647	1.34675	0.153318	1.577e-18	BMP2	24992
17	chr17:15785199	15785199	C	T	0.459268	1.34378	0.15307	1.65113e-18	BMP2	24004
17	chr17:15783654	15783654	T	A	0.467237	1.34801	0.153669	1.75251e-18	BMP2	22459
17	chr17:15859478	15859478	G	A	0.457202	1.34965	0.153905	1.79745e-18	BMP2	98283
17	chr17:15695753	15695753	C	A	0.433294	-1.3467	0.153599	1.82515e-18	BMP2	54082
17	chr17:15826511	15826511	T	G	0.467532	1.35106	0.154206	1.92823e-18	BMP2	65316
17	chr17:15777546	15777546	TC	T	0.467532	1.34437	0.153531	2.01713e-18	BMP2	16351
17	chr17:15665819	15665819	T	TAAA	0.420897	-1.4033	0.160269	2.02396e-18	BMP2	84016
17	chr17:15665797	15665797	T	A	0.420602	-1.40269	0.160243	2.0676e-18	BMP2	84038
17	chr17:15823051	15823051	G	A	0.467532	1.34319	0.15357	2.20256e-18	BMP2	61856
17	chr17:15665328	15665328	TA	T	0.420307	-1.40541	0.160693	2.21149e-18	BMP2	84507
17	chr17:15665330	15665330	AAG	A	0.420307	-1.40541	0.160693	2.21149e-18	BMP2	84505
17	chr17:15665351	15665351	G	A	0.420307	-1.40541	0.160693	2.21149e-18	BMP2	84484
17	chr17:15784446	15784446	T	C	0.468123	1.3391	0.153216	2.33263e-18	BMP2	23251
17	chr17:15665587	15665587	G	GA	0.421488	-1.40206	0.160487	2.40825e-18	BMP2	84248
17	chr17:15665886	15665886	C	T	0.421488	-1.40206	0.160487	2.40825e-18	BMP2	83949
17	chr17:15666988	15666988	T	C	0.421488	-1.40206	0.160487	2.40825e-18	BMP2	82847
17	chr17:15657514	15657514	A	T	0.4268	-1.38957	0.159102	2.46145e-18	BMP2	92321
17	chr17:15657524	15657524	A	C	0.4268	-1.38957	0.159102	2.46145e-18	BMP2	92311
17	chr17:15657527	15657527	G	A	0.4268	-1.38957	0.159102	2.46145e-18	BMP2	92308
17	chr17:15785340	15785340	A	AAAAAAC	0.466942	1.34231	0.15371	2.48665e-18	BMP2	24145
17	chr17:15778125	15778125	C	CA	0.468713	1.33814	0.153283	2.55007e-18	BMP2	16930
17	chr17:15690690	15690690	G	A	0.420897	-1.33186	0.152629	2.63489e-18	BMP2	59145
17	chr17:15784574	15784574	G	A	0.467532	1.33944	0.153512	2.65521e-18	BMP2	23379
17	chr17:15784578	15784578	G	A	0.467532	1.33944	0.153512	2.65521e-18	BMP2	23383
17	chr17:15776191	15776191	G	C	0.468713	1.33646	0.153179	2.66512e-18	BMP2	14996
17	chr17:15778126	15778126	AG	A	0.468418	1.33728	0.153336	2.75171e-18	BMP2	16931
17	chr17:15778885	15778885	A	G	0.468418	1.33728	0.153336	2.75171e-18	BMP2	17690
17	chr17:15785683	15785683	A	G	0.468418	1.33728	0.153336	2.75171e-18	BMP2	24488
17	chr17:15785720	15785720	A	T	0.468418	1.33728	0.153336	2.75171e-18	BMP2	24525
17	chr17:15786467	15786467	A	G	0.468418	1.33728	0.153336	2.75171e-18	BMP2	25272
17	chr17:15777403	15777403	A	G	0.47137	1.33194	0.152761	2.8039e-18	BMP2	16208
17	chr17:15777834	15777834	G	A	0.468123	1.33632	0.153294	2.84742e-18	BMP2	16639
17	chr17:15661197	15661197	T	C	0.403483	-1.41271	0.162107	2.91705e-18	BMP2	88638
17	chr17:15822386	15822386	C	T	0.468418	1.33947	0.153829	3.105e-18	BMP2	61191
17	chr17:15789407	15789407	C	T	0.468418	1.33768	0.153651	3.15009e-18	BMP2	28212
17	chr17:15658276	15658276	G	T	0.423849	-1.39311	0.160025	3.16016e-18	BMP2	91559
17	chr17:15658325	15658325	A	G	0.423849	-1.39311	0.160025	3.16016e-18	BMP2	91510
17	chr17:15658326	15658326	C	T	0.423849	-1.39311	0.160025	3.16016e-18	BMP2	91509
17	chr17:15812195	15812195	A	T	0.463105	1.33472	0.153347	3.20665e-18	BMP2	51000
17	chr17:15789500	15789500	G	A	0.467237	1.33569	0.153465	3.21692e-18	BMP2	28305
17	chr17:15660725	15660725	GT	G	0.422373	-1.39577	0.160401	3.2693e-18	BMP2	89110
17	chr17:15660726	15660726	T	TC	0.422373	-1.39577	0.160401	3.2693e-18	BMP2	89109
17	chr17:15660842	15660842	T	C	0.422078	-1.39451	0.160316	3.36296e-18	BMP2	88993
17	chr17:15784513	15784513	TC	T	0.467532	1.33339	0.153294	3.36976e-18	BMP2	23318
17	chr17:15667399	15667399	G	A	0.421192	-1.39411	0.160454	3.67224e-18	BMP2	82436
17	chr17:15659553	15659553	G	A	0.422963	-1.39056	0.160121	3.80551e-18	BMP2	90282
17	chr17:15658062	15658062	A	G	0.423554	-1.39126	0.160262	3.91772e-18	BMP2	91773
17	chr17:15658076	15658076	C	T	0.423554	-1.39126	0.160262	3.91772e-18	BMP2	91759
17	chr17:15658085	15658085	T	TA	0.423554	-1.39126	0.160262	3.91772e-18	BMP2	91750
17	chr17:15660988	15660988	A	G	0.423554	-1.39126	0.160262	3.91772e-18	BMP2	88847
17	chr17:15660998	15660998	C	T	0.423554	-1.39126	0.160262	3.91772e-18	BMP2	88837
17	chr17:15661004	15661004	T	C	0.423554	-1.39126	0.160262	3.91772e-18	BMP2	88831
17	chr17:15663183	15663183	C	A	0.423554	-1.39126	0.160262	3.91772e-18	BMP2	86652
17	chr17:15785962	15785962	C	T	0.467828	1.33154	0.153413	3.97524e-18	BMP2	24767
17	chr17:15785972	15785972	C	A	0.467828	1.33154	0.153413	3.97524e-18	BMP2	24777
17	chr17:15786076	15786076	AG	A	0.467828	1.33154	0.153413	3.97524e-18	BMP2	24881
17	chr17:15777768	15777768	T	C	0.468123	1.32976	0.153273	4.10668e-18	BMP2	16573
17	chr17:15779155	15779155	G	A	0.467828	1.3289	0.153196	4.15503e-18	BMP2	17960
17	chr17:15826123	15826123	A	G	0.468713	1.33319	0.153697	4.16554e-18	BMP2	64928
17	chr17:15663402	15663402	A	C	0.424734	-1.38699	0.15992	4.20751e-18	BMP2	86433
17	chr17:15784025	15784025	C	T	0.465171	1.33013	0.153377	4.23607e-18	BMP2	22830
17	chr17:15819949	15819949	C	T	0.468713	1.33172	0.153579	4.27509e-18	BMP2	58754
17	chr17:15819965	15819965	G	A	0.468713	1.33172	0.153579	4.27509e-18	BMP2	58770
17	chr17:15825387	15825387	A	G	0.468713	1.33172	0.153579	4.27509e-18	BMP2	64192
17	chr17:15657583	15657583	A	G	0.424144	-1.38417	0.15964	4.29828e-18	BMP2	92252
17	chr17:15822553	15822553	T	C	0.467532	1.33052	0.153493	4.38506e-18	BMP2	61358
17	chr17:15788531	15788531	A	T	0.467532	1.32645	0.153038	4.41939e-18	BMP2	27336
17	chr17:15779112	15779112	G	A	0.467828	1.3299	0.15344	4.42842e-18	BMP2	17917
17	chr17:15784914	15784914	T	G	0.460449	1.32392	0.152759	4.44642e-18	BMP2	23719
17	chr17:15784920	15784920	G	T	0.460449	1.32392	0.152759	4.44642e-18	BMP2	23725
17	chr17:15784922	15784922	A	G	0.460449	1.32392	0.152759	4.44642e-18	BMP2	23727
17	chr17:15665055	15665055	TC	T	0.422078	-1.38825	0.160226	4.54251e-18	BMP2	84780
17	chr17:15665058	15665058	C	T	0.422078	-1.38825	0.160226	4.54251e-18	BMP2	84777
17	chr17:15665060	15665060	CAGCT	C	0.422078	-1.38825	0.160226	4.54251e-18	BMP2	84775
17	chr17:15665069	15665069	G	A	0.422078	-1.38825	0.160226	4.54251e-18	BMP2	84766
17	chr17:15665070	15665070	CG	C	0.422078	-1.38825	0.160226	4.54251e-18	BMP2	84765
17	chr17:15665072	15665072	TG	T	0.422078	-1.38825	0.160226	4.54251e-18	BMP2	84763
17	chr17:15665077	15665077	T	C	0.422078	-1.38825	0.160226	4.54251e-18	BMP2	84758
17	chr17:15665078	15665078	TACAGGTAAC	T	0.422078	-1.38825	0.160226	4.54251e-18	BMP2	84757
17	chr17:15665201	15665201	T	C	0.422078	-1.38825	0.160226	4.54251e-18	BMP2	84634
17	chr17:15812221	15812221	T	C	0.461924	1.33034	0.153571	4.60758e-18	BMP2	51026
17	chr17:15645643	15645643	T	C	0.42621	-1.38728	0.160224	4.78644e-18	BMP2	104192
17	chr17:15730567	15730567	C	T	0.435655	-1.33405	0.154115	4.8769e-18	BMP2	19268
17	chr17:15784138	15784138	C	T	0.465171	1.3265	0.153277	4.96169e-18	BMP2	22943
17	chr17:15667114	15667114	AT	A	0.418831	-1.38463	0.160075	5.15663e-18	BMP2	82721
17	chr17:15667115	15667115	T	TC	0.418831	-1.38463	0.160075	5.15663e-18	BMP2	82720
17	chr17:15659575	15659575	T	TA	0.422963	-1.3853	0.160164	5.1844e-18	BMP2	90260
17	chr17:15655352	15655352	T	C	0.423849	-1.38649	0.160344	5.28809e-18	BMP2	94483
17	chr17:15661877	15661877	A	G	0.423849	-1.38649	0.160344	5.28809e-18	BMP2	87958
17	chr17:15661896	15661896	C	T	0.423849	-1.38649	0.160344	5.28809e-18	BMP2	87939
17	chr17:15664958	15664958	C	T	0.423849	-1.38649	0.160344	5.28809e-18	BMP2	84877
17	chr17:15657233	15657233	T	C	0.423849	-1.38232	0.159876	5.32405e-18	BMP2	92602
17	chr17:15657265	15657265	C	A	0.423849	-1.38232	0.159876	5.32405e-18	BMP2	92570
17	chr17:15776085	15776085	A	G	0.467532	1.32601	0.153391	5.39841e-18	BMP2	14890
17	chr17:15776096	15776096	A	G	0.467532	1.32601	0.153391	5.39841e-18	BMP2	14901
17	chr17:15776446	15776446	T	C	0.468713	1.32561	0.153358	5.43335e-18	BMP2	15251
17	chr17:15786848	15786848	T	C	0.468123	1.32653	0.153522	5.59049e-18	BMP2	25653
17	chr17:15648214	15648214	A	AC	0.424439	-1.38432	0.160232	5.64516e-18	BMP2	101621
17	chr17:15777574	15777574	C	T	0.489079	1.32558	0.15351	5.8658e-18	BMP2	16379
17	chr17:15667503	15667503	T	C	0.422078	-1.38499	0.160394	5.87473e-18	BMP2	82332
17	chr17:15669278	15669278	T	G	0.422078	-1.38499	0.160394	5.87473e-18	BMP2	80557
17	chr17:15671343	15671343	T	C	0.422078	-1.38499	0.160394	5.87473e-18	BMP2	78492
17	chr17:15671595	15671595	A	G	0.422078	-1.38499	0.160394	5.87473e-18	BMP2	78240
17	chr17:15657724	15657724	C	T	0.424439	-1.37933	0.159763	5.9427e-18	BMP2	92111
17	chr17:15657749	15657749	G	A	0.424439	-1.37933	0.159763	5.9427e-18	BMP2	92086
17	chr17:15658055	15658055	TC	T	0.423259	-1.38327	0.160226	5.96358e-18	BMP2	91780
17	chr17:15826600	15826600	G	C	0.466942	1.32572	0.15363	6.17519e-18	BMP2	65405
17	chr17:15819736	15819736	T	C	0.468123	1.32323	0.153433	6.45919e-18	BMP2	58541
17	chr17:15666813	15666813	A	T	0.430342	-1.36511	0.158303	6.49837e-18	BMP2	83022
17	chr17:15789479	15789479	C	T	0.466942	1.32391	0.15353	6.51557e-18	BMP2	28284
17	chr17:15823334	15823334	A	G	0.466942	1.32224	0.153359	6.58584e-18	BMP2	62139
17	chr17:15666848	15666848	G	A	0.431228	-1.36118	0.157875	6.58717e-18	BMP2	82987
17	chr17:15822352	15822352	G	A	0.467828	1.3256	0.153815	6.80442e-18	BMP2	61157
17	chr17:15667902	15667902	G	T	0.421783	-1.37969	0.160167	7.05161e-18	BMP2	81933
17	chr17:15786939	15786939	T	C	0.460449	1.31838	0.153082	7.16437e-18	BMP2	25744
17	chr17:15781225	15781225	C	A	0.468713	1.32213	0.153535	7.2284e-18	BMP2	20030
17	chr17:15660043	15660043	C	T	0.423554	-1.37969	0.160223	7.2387e-18	BMP2	89792
17	chr17:15791693	15791693	A	G	0.467828	1.3223	0.153572	7.2881e-18	BMP2	30498
17	chr17:15657864	15657864	G	A	0.424144	-1.37746	0.159999	7.35864e-18	BMP2	91971
17	chr17:15657881	15657881	T	C	0.424144	-1.37746	0.159999	7.35864e-18	BMP2	91954
17	chr17:15657386	15657386	G	A	0.423849	-1.37689	0.159937	7.37206e-18	BMP2	92449
17	chr17:15658185	15658185	T	C	0.424439	-1.37873	0.160182	7.48216e-18	BMP2	91650
17	chr17:15657971	15657971	C	T	0.424439	-1.37529	0.159887	7.86146e-18	BMP2	91864
17	chr17:15819243	15819243	C	T	0.467828	1.32068	0.153584	8.03761e-18	BMP2	58048
17	chr17:15789448	15789448	G	A	0.467237	1.31998	0.153518	8.09556e-18	BMP2	28253
17	chr17:15659574	15659574	AT	A	0.422078	-1.37659	0.160131	8.20908e-18	BMP2	90261
17	chr17:15826605	15826605	T	C	0.467237	1.31944	0.153497	8.26178e-18	BMP2	65410
17	chr17:15825764	15825764	A	G	0.467828	1.32039	0.153634	8.36753e-18	BMP2	64569
17	chr17:15825704	15825704	C	T	0.468418	1.32082	0.153684	8.37057e-18	BMP2	64509
17	chr17:15645618	15645618	T	C	0.426505	-1.37623	0.16015	8.44779e-18	BMP2	104217
17	chr17:15657337	15657337	A	G	0.42503	-1.3724	0.159731	8.55227e-18	BMP2	92498
17	chr17:15775906	15775906	A	G	0.468713	1.31438	0.153002	8.65327e-18	BMP2	14711
17	chr17:15662031	15662031	G	A	0.423849	-1.37678	0.160292	8.75535e-18	BMP2	87804
17	chr17:15655751	15655751	G	A	0.424144	-1.37344	0.159955	8.9715e-18	BMP2	94084
17	chr17:15821006	15821006	C	G	0.468123	1.31938	0.153685	9.08721e-18	BMP2	59811
17	chr17:15825408	15825408	A	C	0.468123	1.31938	0.153685	9.08721e-18	BMP2	64213
17	chr17:15779090	15779090	A	AG	0.467237	1.31774	0.153556	9.36093e-18	BMP2	17895
17	chr17:15662520	15662520	A	G	0.424144	-1.37413	0.160163	9.52044e-18	BMP2	87315
17	chr17:15663303	15663303	A	G	0.424144	-1.37413	0.160163	9.52044e-18	BMP2	86532
17	chr17:15661292	15661292	A	G	0.422373	-1.37449	0.160227	9.62301e-18	BMP2	88543
17	chr17:15661302	15661302	A	AC	0.422373	-1.37449	0.160227	9.62301e-18	BMP2	88533
17	chr17:15661317	15661317	T	A	0.422373	-1.37449	0.160227	9.62301e-18	BMP2	88518
17	chr17:15822049	15822049	G	A	0.467532	1.32034	0.153956	9.81269e-18	BMP2	60854
17	chr17:15672043	15672043	A	G	0.422963	-1.37271	0.160098	9.98018e-18	BMP2	77792
17	chr17:15655827	15655827	T	C	0.423554	-1.3713	0.159966	1.01271e-17	BMP2	94008
17	chr17:15661832	15661832	C	T	0.424734	-1.37132	0.160011	1.03316e-17	BMP2	88003
17	chr17:15826679	15826679	A	C	0.460449	1.31436	0.153388	1.0452e-17	BMP2	65484
17	chr17:15679047	15679047	G	A	0.421488	-1.37177	0.160134	1.068e-17	BMP2	70788
17	chr17:15784238	15784238	T	C	0.470779	1.31451	0.153473	1.07992e-17	BMP2	23043
17	chr17:15820338	15820338	C	CTG	0.461629	1.31464	0.153516	1.09412e-17	BMP2	59143
17	chr17:15644281	15644281	T	C	0.427096	-1.36993	0.160037	1.12765e-17	BMP2	105554
17	chr17:15626438	15626438	G	T	0.406434	-1.32958	0.155345	1.13923e-17	BMP2	123397
17	chr17:15659977	15659977	G	A	0.423849	-1.36885	0.159936	1.14067e-17	BMP2	89858
17	chr17:15685291	15685291	A	G	0.438902	-1.3125	0.153408	1.17248e-17	BMP2	64544
17	chr17:15657681	15657681	A	G	0.4268	-1.36333	0.159356	1.17647e-17	BMP2	92154
17	chr17:15826161	15826161	G	A	0.467237	1.31816	0.154124	1.20379e-17	BMP2	64966
17	chr17:15826176	15826176	G	A	0.467237	1.31816	0.154124	1.20379e-17	BMP2	64981
17	chr17:15684216	15684216	A	G	0.369244	-1.3525	0.15814	1.20442e-17	BMP2	65619
17	chr17:15820487	15820487	G	A	0.467828	1.31422	0.153795	1.28211e-17	BMP2	59292
17	chr17:15821929	15821929	C	T	0.467828	1.31412	0.153825	1.30854e-17	BMP2	60734
17	chr17:15665208	15665208	T	TTATC	0.424734	-1.3655	0.159943	1.37297e-17	BMP2	84627
17	chr17:15658083	15658083	CT	C	0.421488	-1.36564	0.160003	1.40063e-17	BMP2	91752
17	chr17:15671754	15671754	C	T	0.42503	-1.36445	0.159892	1.4189e-17	BMP2	78081
17	chr17:15671771	15671771	G	A	0.42503	-1.36445	0.159892	1.4189e-17	BMP2	78064
17	chr17:15671847	15671847	G	A	0.42503	-1.36445	0.159892	1.4189e-17	BMP2	77988
17	chr17:15821565	15821565	G	A	0.467828	1.31003	0.153563	1.45239e-17	BMP2	60370
17	chr17:15665022	15665022	G	A	0.422963	-1.36638	0.16021	1.48014e-17	BMP2	84813
17	chr17:15685272	15685272	C	T	0.439197	-1.30857	0.153441	1.48687e-17	BMP2	64563
17	chr17:15685278	15685278	G	A	0.439197	-1.30857	0.153441	1.48687e-17	BMP2	64557
17	chr17:15662942	15662942	T	C	0.423849	-1.36688	0.160316	1.51346e-17	BMP2	86893
17	chr17:15662057	15662057	A	G	0.424439	-1.36304	0.160029	1.63144e-17	BMP2	87778
17	chr17:15659617	15659617	G	A	0.421783	-1.36533	0.160376	1.69042e-17	BMP2	90218
17	chr17:15688985	15688985	T	C	0.440083	-1.30517	0.153437	1.79671e-17	BMP2	60850
17	chr17:15649889	15649889	A	AG	0.423849	-1.36547	0.160541	1.80949e-17	BMP2	99946
17	chr17:15649891	15649891	GT	G	0.423849	-1.36547	0.160541	1.80949e-17	BMP2	99944
17	chr17:15654454	15654454	T	A	0.42503	-1.36255	0.16022	1.82815e-17	BMP2	95381
17	chr17:15654427	15654427	C	T	0.424734	-1.36473	0.160479	1.83018e-17	BMP2	95408
17	chr17:15654433	15654433	T	C	0.424734	-1.36473	0.160479	1.83018e-17	BMP2	95402
17	chr17:15657046	15657046	C	T	0.42503	-1.35818	0.159784	1.89437e-17	BMP2	92789
17	chr17:15661445	15661445	T	C	0.430342	-1.37271	0.161553	1.94598e-17	BMP2	88390
17	chr17:15660356	15660356	A	C	0.424439	-1.36259	0.160381	1.96261e-17	BMP2	89479
17	chr17:15656310	15656310	T	G	0.425915	-1.35826	0.159925	2.01174e-17	BMP2	93525
17	chr17:15654318	15654318	C	T	0.425915	-1.36236	0.16055	2.14663e-17	BMP2	95517
17	chr17:15654328	15654328	A	G	0.425915	-1.36236	0.16055	2.14663e-17	BMP2	95507
17	chr17:15655725	15655725	G	A	0.418831	-1.3458	0.158721	2.27021e-17	BMP2	94110
17	chr17:15825216	15825216	G	A	0.462515	1.30282	0.153756	2.38493e-17	BMP2	64021
17	chr17:15660225	15660225	T	C	0.420602	-1.3648	0.161137	2.45746e-17	BMP2	89610
17	chr17:15644200	15644200	G	A	0.424439	-1.35299	0.159921	2.6661e-17	BMP2	105635
17	chr17:15781183	15781183	G	A	0.461334	1.30067	0.153738	2.66732e-17	BMP2	19988
17	chr17:15668226	15668226	C	T	0.419717	-1.3538	0.160486	3.29472e-17	BMP2	81609
17	chr17:15672847	15672847	G	A	0.428571	-1.36058	0.161432	3.50973e-17	BMP2	76988
17	chr17:15653560	15653560	C	T	0.424734	-1.34824	0.160109	3.74077e-17	BMP2	96275
17	chr17:15791762	15791762	T	C	0.439787	1.27995	0.152014	3.76662e-17	BMP2	30567
17	chr17:15661528	15661528	A	G	0.4268	-1.36096	0.161686	3.85331e-17	BMP2	88307
17	chr17:15649979	15649979	T	C	0.424734	-1.34935	0.160469	4.14215e-17	BMP2	99856
17	chr17:15650489	15650489	C	T	0.424734	-1.34588	0.160381	4.78828e-17	BMP2	99346
17	chr17:15649838	15649838	T	TGATCCATACATCAGA	0.424439	-1.34782	0.160645	4.86065e-17	BMP2	99997
17	chr17:15789462	15789462	T	A	0.459858	1.28265	0.153376	6.12424e-17	BMP2	28267
17	chr17:15650202	15650202	C	T	0.42562	-1.33821	0.160219	6.69121e-17	BMP2	99633
17	chr17:15783201	15783201	A	G	0.459858	1.27678	0.153341	8.33255e-17	BMP2	22006
17	chr17:15825494	15825494	A	G	0.460744	1.27702	0.153403	8.45941e-17	BMP2	64299
17	chr17:15645249	15645249	C	T	0.424439	-1.32639	0.159443	8.87949e-17	BMP2	104586
17	chr17:15651574	15651574	C	T	0.424734	-1.3296	0.160018	9.64686e-17	BMP2	98261
17	chr17:15631510	15631510	A	G	0.471665	1.35036	0.162572	9.88371e-17	BMP2	118325
17	chr17:15632074	15632074	A	C	0.473731	1.34473	0.161985	1.02719e-16	BMP2	117761
17	chr17:15651532	15651532	C	T	0.425325	-1.32718	0.159875	1.02909e-16	BMP2	98303
17	chr17:15785747	15785747	A	AGTCTCATT	0.46281	1.27279	0.153565	1.14855e-16	BMP2	24552
17	chr17:15785758	15785758	A	C	0.46281	1.27279	0.153565	1.14855e-16	BMP2	24563
17	chr17:15650146	15650146	C	A	0.426505	-1.32698	0.16019	1.19287e-16	BMP2	99689
17	chr17:15777545	15777545	A	AT	0.477568	1.27394	0.154178	1.42301e-16	BMP2	16350
17	chr17:15776149	15776149	A	G	0.474616	1.26179	0.153071	1.67727e-16	BMP2	14954
17	chr17:15729118	15729118	A	G	0.441263	-1.26386	0.15404	2.31171e-16	BMP2	20717
17	chr17:15819748	15819748	T	C	0.462515	1.26053	0.15378	2.46442e-16	BMP2	58553
17	chr17:15819837	15819837	G	A	0.457202	1.26072	0.153919	2.59446e-16	BMP2	58642
17	chr17:15819845	15819845	C	G	0.457202	1.26072	0.153919	2.59446e-16	BMP2	58650
17	chr17:15658739	15658739	TG	T	0.413223	-1.29923	0.159136	3.23354e-16	BMP2	91096
17	chr17:15831529	15831529	C	T	0.406434	-1.25707	0.154005	3.28033e-16	BMP2	70334
17	chr17:15892748	15892748	C	T	0.406139	-1.2514	0.153896	4.24289e-16	BMP2	131553
17	chr17:15658010	15658010	C	T	0.41706	-1.28974	0.158949	4.8905e-16	BMP2	91825
17	chr17:15658024	15658024	G	A	0.41706	-1.28974	0.158949	4.8905e-16	BMP2	91811
17	chr17:15822146	15822146	T	C	0.479929	1.23993	0.15298	5.26652e-16	BMP2	60951
17	chr17:15891361	15891361	C	A	0.406139	-1.24598	0.154005	5.94166e-16	BMP2	130166
17	chr17:15834380	15834380	C	T	0.407025	-1.24359	0.154017	6.78025e-16	BMP2	73185
17	chr17:15896846	15896846	A	G	0.40732	-1.24313	0.154233	7.62223e-16	BMP2	135651
17	chr17:15897083	15897083	C	T	0.406434	-1.23952	0.154255	9.31801e-16	BMP2	135888
17	chr17:15896582	15896582	C	CT	0.405844	-1.24066	0.154485	9.67322e-16	BMP2	135387
17	chr17:15896584	15896584	TG	T	0.405844	-1.24066	0.154485	9.67322e-16	BMP2	135389
17	chr17:15686852	15686852	A	G	0.33353	-1.26467	0.158391	1.41162e-15	BMP2	62983
17	chr17:15896515	15896515	T	C	0.406434	-1.23137	0.154368	1.50125e-15	BMP2	135320
17	chr17:15685594	15685594	A	G	0.333235	-1.26414	0.158509	1.52121e-15	BMP2	64241
17	chr17:15700558	15700558	GC	G	0.331759	-1.26143	0.1585	1.74022e-15	BMP2	49277
17	chr17:15700560	15700560	C	CT	0.331759	-1.26143	0.1585	1.74022e-15	BMP2	49275
17	chr17:15831118	15831118	G	C	0.39817	-1.22909	0.154537	1.81549e-15	BMP2	69923
17	chr17:15893197	15893197	C	T	0.396104	-1.23308	0.155147	1.89758e-15	BMP2	132002
17	chr17:15689663	15689663	A	G	0.330579	-1.25794	0.15838	1.98103e-15	BMP2	60172
17	chr17:15686681	15686681	G	A	0.330874	-1.2567	0.158646	2.34813e-15	BMP2	63154
17	chr17:15685682	15685682	A	C	0.331464	-1.25469	0.15852	2.47194e-15	BMP2	64153
17	chr17:15685741	15685741	T	C	0.331464	-1.25469	0.15852	2.47194e-15	BMP2	64094
17	chr17:15685745	15685745	G	A	0.331464	-1.25469	0.15852	2.47194e-15	BMP2	64090
17	chr17:15685785	15685785	T	C	0.331464	-1.25469	0.15852	2.47194e-15	BMP2	64050
17	chr17:15688725	15688725	C	T	0.331464	-1.25469	0.15852	2.47194e-15	BMP2	61110
17	chr17:15690638	15690638	G	C	0.331464	-1.25469	0.15852	2.47194e-15	BMP2	59197
17	chr17:15688757	15688757	C	T	0.322314	-1.26697	0.160157	2.5565e-15	BMP2	61078
17	chr17:15702506	15702506	T	G	0.336187	-1.25227	0.158361	2.62182e-15	BMP2	47329
17	chr17:16009648	16009648	G	A	0.443329	-1.26004	0.159357	2.63607e-15	BMP2	248453
17	chr17:15685581	15685581	T	C	0.331169	-1.25418	0.15864	2.66192e-15	BMP2	64254
17	chr17:15698610	15698610	TA	T	0.333825	-1.25268	0.158552	2.77204e-15	BMP2	51225
17	chr17:15698612	15698612	A	AG	0.333825	-1.25268	0.158552	2.77204e-15	BMP2	51223
17	chr17:15710392	15710392	A	G	0.332645	-1.25095	0.158365	2.8083e-15	BMP2	39443
17	chr17:15693521	15693521	A	AG	0.335006	-1.23796	0.156907	3.02788e-15	BMP2	56314
17	chr17:15693523	15693523	GA	G	0.335006	-1.23796	0.156907	3.02788e-15	BMP2	56312
17	chr17:15686879	15686879	C	T	0.33412	-1.24862	0.158329	3.11418e-15	BMP2	62956
17	chr17:15686191	15686191	G	GGTTTTCTATTTTTATT	0.331759	-1.24946	0.158572	3.28862e-15	BMP2	63644
17	chr17:15895128	15895128	G	T	0.399351	-1.21645	0.154412	3.32815e-15	BMP2	133933
17	chr17:15694055	15694055	T	C	0.458678	-1.24379	0.157883	3.32816e-15	BMP2	55780
17	chr17:15688091	15688091	C	A	0.332054	-1.24429	0.158115	3.56026e-15	BMP2	61744
17	chr17:15894865	15894865	A	G	0.399055	-1.21967	0.155003	3.58364e-15	BMP2	133670
17	chr17:15894926	15894926	G	A	0.399055	-1.21967	0.155003	3.58364e-15	BMP2	133731
17	chr17:15894957	15894957	C	T	0.399351	-1.21752	0.154734	3.59083e-15	BMP2	133762
17	chr17:15893555	15893555	G	T	0.39758	-1.21425	0.154383	3.68465e-15	BMP2	132360
17	chr17:15685521	15685521	T	C	0.332349	-1.24465	0.158303	3.76601e-15	BMP2	64314
17	chr17:15693301	15693301	T	A	0.327627	-1.23652	0.157446	4.04238e-15	BMP2	56534
17	chr17:15691803	15691803	C	A	0.332645	-1.24535	0.158601	4.09142e-15	BMP2	58032
17	chr17:15697706	15697706	A	G	0.332645	-1.24535	0.158601	4.09142e-15	BMP2	52129
17	chr17:15706654	15706654	G	A	0.332645	-1.24535	0.158601	4.09142e-15	BMP2	43181
17	chr17:15709281	15709281	A	G	0.332645	-1.24535	0.158601	4.09142e-15	BMP2	40554
17	chr17:15895368	15895368	T	C	0.400531	-1.21309	0.154494	4.0926e-15	BMP2	134173
17	chr17:15709461	15709461	C	T	0.456021	-1.23523	0.157352	4.15819e-15	BMP2	40374
17	chr17:15710263	15710263	G	C	0.332349	-1.24584	0.158719	4.18267e-15	BMP2	39572
17	chr17:15896867	15896867	G	A	0.387839	-1.22364	0.156152	4.6432e-15	BMP2	135672
17	chr17:15710218	15710218	C	G	0.328808	-1.24241	0.158663	4.85968e-15	BMP2	39617
17	chr17:15690463	15690463	A	C	0.329693	-1.24012	0.158633	5.38599e-15	BMP2	59372
17	chr17:15696157	15696157	C	T	0.332349	-1.23926	0.158524	5.38938e-15	BMP2	53678
17	chr17:15708428	15708428	T	TC	0.332349	-1.23926	0.158524	5.38938e-15	BMP2	41407
17	chr17:15685974	15685974	G	A	0.331464	-1.23899	0.158599	5.62323e-15	BMP2	63861
17	chr17:15685183	15685183	G	T	0.318477	-1.24946	0.15994	5.6261e-15	BMP2	64652
17	chr17:15693124	15693124	AAGG	A	0.332349	-1.23885	0.158805	6.13921e-15	BMP2	56711
17	chr17:15708315	15708315	C	A	0.331464	-1.23272	0.158304	6.85948e-15	BMP2	41520
17	chr17:15710426	15710426	C	T	0.33294	-1.23419	0.1585	6.87887e-15	BMP2	39409
17	chr17:15896008	15896008	T	C	0.400531	-1.20406	0.154825	7.43194e-15	BMP2	134813
17	chr17:15693226	15693226	C	T	0.327332	-1.22514	0.157549	7.4705e-15	BMP2	56609
17	chr17:15699169	15699169	A	G	0.335596	-1.22963	0.158215	7.73236e-15	BMP2	50666
17	chr17:15710566	15710566	T	C	0.33294	-1.23298	0.15875	8.04896e-15	BMP2	39269
17	chr17:15659683	15659683	A	T	0.449233	-1.26271	0.162867	8.97438e-15	BMP2	90152
17	chr17:15688003	15688003	C	G	0.332054	-1.22733	0.158494	9.65622e-15	BMP2	61832
17	chr17:15895555	15895555	T	C	0.399646	-1.19669	0.154541	9.67022e-15	BMP2	134360
17	chr17:16012304	16012304	T	G	0.324675	-1.25823	0.162519	9.78095e-15	BMP2	251109
17	chr17:18186979	18186979	T	TG	0.389906	1.27152	0.164525	1.08907e-14	PLCB4	0
17	chr17:16014946	16014946	G	A	0.371606	-1.21661	0.157572	1.15479e-14	BMP2	253751
17	chr17:15896243	15896243	T	C	0.399055	-1.19602	0.154932	1.16677e-14	BMP2	135048
17	chr17:15894297	15894297	C	A	0.401417	-1.1927	0.154605	1.21443e-14	BMP2	133102
17	chr17:15696779	15696779	C	A	0.329398	-1.2244	0.158742	1.22773e-14	BMP2	53056
17	chr17:15896070	15896070	A	G	0.395218	-1.19524	0.155044	1.26765e-14	BMP2	134875
17	chr17:15896024	15896024	G	A	0.399941	-1.19333	0.15489	1.31514e-14	BMP2	134829
17	chr17:15895569	15895569	T	G	0.400236	-1.18888	0.154427	1.37519e-14	BMP2	134374
17	chr17:15691030	15691030	G	GGAGA	0.329398	-1.22314	0.15901	1.4461e-14	BMP2	58805
17	chr17:15895945	15895945	A	G	0.39876	-1.19159	0.155014	1.5061e-14	BMP2	134750
17	chr17:15693588	15693588	A	G	0.328512	-1.21361	0.157952	1.54971e-14	BMP2	56247
17	chr17:15686506	15686506	G	A	0.329398	-1.21317	0.158145	1.70368e-14	BMP2	63329
17	chr17:15895708	15895708	T	C	0.400236	-1.18176	0.15413	1.75661e-14	BMP2	134513
17	chr17:15704167	15704167	A	G	0.338843	-1.20028	0.157296	2.33455e-14	BMP2	45668
17	chr17:15701460	15701460	T	TG	0.339138	-1.1919	0.157658	4.0284e-14	BMP2	48375
17	chr17:15701463	15701463	GA	G	0.339138	-1.1919	0.157658	4.0284e-14	BMP2	48372
17	chr17:15700165	15700165	G	GA	0.340909	-1.18595	0.156918	4.09944e-14	BMP2	49670
17	chr17:15659761	15659761	T	C	0.446576	-1.22991	0.163186	4.81461e-14	BMP2	90074
17	chr17:15830593	15830593	T	C	0.31523	-1.20145	0.15988	5.7055e-14	BMP2	69398
17	chr17:16705621	16705621	G	T	0.137249	1.80289	0.240262	6.1973e-14	HAO1	38821
17	chr17:15693112	15693112	C	T	0.300177	-1.22809	0.163904	6.74611e-14	BMP2	56723
17	chr17:15893336	15893336	G	A	0.385478	-1.17575	0.156925	6.76191e-14	BMP2	132141
17	chr17:18573400	18573400	A	G	0.256198	1.36025	0.181571	6.80601e-14	PAK5	0
17	chr17:15644831	15644831	C	T	0.322314	-1.23987	0.165572	6.97245e-14	BMP2	105004
17	chr17:15643493	15643493	T	C	0.445396	-1.2159	0.162388	7.01297e-14	BMP2	106342
17	chr17:15896341	15896341	TG	T	0.384593	-1.1746	0.156881	7.03516e-14	BMP2	135146
17	chr17:15668401	15668401	A	T	0.319953	-1.24284	0.166064	7.20352e-14	BMP2	81434
17	chr17:15895876	15895876	G	GT	0.387839	-1.15985	0.155094	7.5269e-14	BMP2	134681
17	chr17:15667711	15667711	T	C	0.320543	-1.23867	0.166092	8.80367e-14	BMP2	82124
17	chr17:15668808	15668808	T	A	0.320838	-1.23646	0.165921	9.18428e-14	BMP2	81027
17	chr17:15692455	15692455	T	C	0.326151	-1.17844	0.158462	1.03226e-13	BMP2	57380
17	chr17:15812605	15812605	G	A	0.346812	-1.17491	0.158127	1.08488e-13	BMP2	51410
17	chr17:15692940	15692940	G	A	0.325856	-1.17757	0.15855	1.10986e-13	BMP2	56895
17	chr17:15692965	15692965	A	T	0.325856	-1.17757	0.15855	1.10986e-13	BMP2	56870
17	chr17:15693356	15693356	C	T	0.319362	-1.17455	0.158193	1.12945e-13	BMP2	56479
17	chr17:15664920	15664920	C	CAA	0.322609	-1.22917	0.16595	1.29305e-13	BMP2	84915
17	chr17:15657249	15657249	T	G	0.3232	-1.22672	0.165622	1.29428e-13	BMP2	92586
17	chr17:15896322	15896322	C	T	0.376623	-1.17107	0.158127	1.30327e-13	BMP2	135127
17	chr17:15669321	15669321	G	T	0.314935	-1.2176	0.164433	1.31313e-13	BMP2	80514
17	chr17:15671413	15671413	C	T	0.293684	-1.23843	0.167272	1.32465e-13	BMP2	78422
17	chr17:15655369	15655369	GA	G	0.321429	-1.22436	0.165573	1.41752e-13	BMP2	94466
17	chr17:15655371	15655371	A	AG	0.321429	-1.22436	0.165573	1.41752e-13	BMP2	94464
17	chr17:15671180	15671180	A	C	0.320838	-1.22615	0.165856	1.43714e-13	BMP2	78655
17	chr17:15671216	15671216	G	A	0.320838	-1.22615	0.165856	1.43714e-13	BMP2	78619
17	chr17:15573466	15573466	A	G	0.132231	1.76621	0.239018	1.47452e-13	BMP2	176369
17	chr17:15691777	15691777	AT	A	0.325266	-1.17077	0.15856	1.53828e-13	BMP2	58058
17	chr17:18571499	18571499	A	T	0.257084	1.33649	0.181078	1.57417e-13	PAK5	0
17	chr17:15643808	15643808	C	A	0.3232	-1.22105	0.165506	1.6107e-13	BMP2	106027
17	chr17:15657416	15657416	G	A	0.322904	-1.22115	0.16557	1.63837e-13	BMP2	92419
17	chr17:15643590	15643590	T	C	0.322904	-1.21906	0.165414	1.70972e-13	BMP2	106245
17	chr17:15671369	15671369	A	T	0.295455	-1.22827	0.166844	1.81424e-13	BMP2	78466
17	chr17:15685286	15685286	A	G	0.336777	-1.16288	0.15798	1.82615e-13	BMP2	64549
17	chr17:15645874	15645874	T	C	0.322609	-1.21832	0.165711	1.9515e-13	BMP2	103961
17	chr17:15653338	15653338	C	T	0.308442	-1.23859	0.168583	2.02607e-13	BMP2	96497
17	chr17:18581332	18581332	T	C	0.243802	1.35593	0.184634	2.07513e-13	PAK5	0
17	chr17:15670827	15670827	G	T	0.321724	-1.21765	0.165917	2.15359e-13	BMP2	79008
17	chr17:15653312	15653312	G	A	0.317296	-1.20867	0.164701	2.15808e-13	BMP2	96523
17	chr17:18566769	18566769	C	T	0.257379	1.33237	0.181587	2.17856e-13	PAK5	0
17	chr17:18572375	18572375	G	T	0.257379	1.33237	0.181587	2.17856e-13	PAK5	0
17	chr17:18572376	18572376	A	G	0.257379	1.33237	0.181587	2.17856e-13	PAK5	0
17	chr17:18574111	18574111	AG	A	0.257379	1.33237	0.181587	2.17856e-13	PAK5	0
17	chr17:15657999	15657999	A	AT	0.3232	-1.21531	0.165683	2.21475e-13	BMP2	91836
17	chr17:15658001	15658001	C	T	0.3232	-1.21531	0.165683	2.21475e-13	BMP2	91834
17	chr17:18564386	18564386	G	A	0.254132	1.33502	0.182004	2.21532e-13	PAK5	0
17	chr17:18564443	18564443	C	T	0.254132	1.33502	0.182004	2.21532e-13	PAK5	0
17	chr17:15644328	15644328	T	A	0.322904	-1.21748	0.166068	2.28036e-13	BMP2	105507
17	chr17:18563929	18563929	C	G	0.257674	1.32819	0.181424	2.46249e-13	PAK5	0
17	chr17:15963132	15963132	A	G	0.476978	-1.17627	0.160816	2.58503e-13	BMP2	201937
17	chr17:15671406	15671406	T	C	0.292798	-1.22495	0.167478	2.59099e-13	BMP2	78429
17	chr17:15893163	15893163	C	T	0.280401	-1.19976	0.164141	2.68477e-13	BMP2	131968
17	chr17:15646219	15646219	C	T	0.324085	-1.20885	0.165425	2.72121e-13	BMP2	103616
17	chr17:15669359	15669359	C	A	0.315525	-1.19943	0.1643	2.87335e-13	BMP2	80476
17	chr17:15669592	15669592	A	C	0.320838	-1.21304	0.166199	2.90478e-13	BMP2	80243
17	chr17:18563727	18563727	G	A	0.257969	1.32388	0.181463	2.9744e-13	PAK5	0
17	chr17:18564132	18564132	C	T	0.257969	1.32388	0.181463	2.9744e-13	PAK5	0
17	chr17:15691701	15691701	A	G	0.298406	-1.18579	0.162918	3.37623e-13	BMP2	58134
17	chr17:15653272	15653272	T	A	0.317591	-1.19772	0.164658	3.49032e-13	BMP2	96563
17	chr17:15646305	15646305	T	C	0.32438	-1.20348	0.165515	3.5645e-13	BMP2	103530
17	chr17:15668019	15668019	G	A	0.316116	-1.19592	0.164476	3.56478e-13	BMP2	81816
17	chr17:15652834	15652834	G	C	0.3232	-1.20936	0.166369	3.61808e-13	BMP2	97001
17	chr17:15652865	15652865	G	A	0.323495	-1.20942	0.166523	3.79179e-13	BMP2	96970
17	chr17:15644240	15644240	T	C	0.32497	-1.203	0.165668	3.82773e-13	BMP2	105595
17	chr17:15653727	15653727	T	C	0.323495	-1.20416	0.165941	3.97077e-13	BMP2	96108
17	chr17:18573110	18573110	A	T	0.256789	1.31834	0.181704	4.00352e-13	PAK5	0
17	chr17:18580838	18580838	T	C	0.235832	1.33787	0.184502	4.13075e-13	PAK5	0
17	chr17:15896109	15896109	G	C	0.364522	-1.13601	0.156721	4.20931e-13	BMP2	134914
17	chr17:18561297	18561297	G	T	0.256494	1.31329	0.181351	4.43218e-13	PAK5	0
17	chr17:15646252	15646252	G	A	0.323495	-1.19723	0.165378	4.50934e-13	BMP2	103583
17	chr17:15932103	15932103	A	AG	0.325266	-1.23028	0.170017	4.61275e-13	BMP2	170908
17	chr17:15670882	15670882	C	T	0.319953	-1.20047	0.165967	4.71745e-13	BMP2	78953
17	chr17:18566617	18566617	C	T	0.257674	1.31137	0.181467	4.95504e-13	PAK5	0
17	chr17:15932099	15932099	CA	C	0.32438	-1.2306	0.170314	4.99255e-13	BMP2	170904
17	chr17:15671469	15671469	T	C	0.31464	-1.19336	0.165186	5.03432e-13	BMP2	78366
17	chr17:15670801	15670801	T	C	0.312279	-1.20309	0.166577	5.10637e-13	BMP2	79034
17	chr17:18563370	18563370	G	A	0.257674	1.30846	0.181262	5.25207e-13	PAK5	0
17	chr17:18563400	18563400	T	A	0.257674	1.30846	0.181262	5.25207e-13	PAK5	0
17	chr17:18563401	18563401	G	T	0.257674	1.30846	0.181262	5.25207e-13	PAK5	0
17	chr17:15653990	15653990	A	C	0.32379	-1.19829	0.166056	5.34554e-13	BMP2	95845
17	chr17:18563164	18563164	G	A	0.255018	1.31122	0.181718	5.36548e-13	PAK5	0
17	chr17:18566655	18566655	G	A	0.256494	1.3126	0.181971	5.46303e-13	PAK5	0
17	chr17:15629856	15629856	T	C	0.425915	-1.18609	0.164523	5.62694e-13	BMP2	119979
17	chr17:15646419	15646419	T	C	0.311098	-1.20605	0.167571	6.14408e-13	BMP2	103416
17	chr17:18566646	18566646	T	C	0.257379	1.3033	0.181322	6.58659e-13	PAK5	0
17	chr17:15646605	15646605	T	C	0.322904	-1.18885	0.165409	6.60599e-13	BMP2	103230
17	chr17:15646641	15646641	G	A	0.322904	-1.18885	0.165409	6.60599e-13	BMP2	103194
17	chr17:15646455	15646455	CTA	C	0.3232	-1.18942	0.165672	7.00207e-13	BMP2	103380
17	chr17:15629553	15629553	CA	C	0.426505	-1.17928	0.164311	7.1202e-13	BMP2	120282
17	chr17:15629969	15629969	T	G	0.424734	-1.17261	0.16349	7.36923e-13	BMP2	119866
17	chr17:18581273	18581273	G	A	0.25856	1.30153	0.181761	8.02837e-13	PAK5	0
17	chr17:18562791	18562791	C	T	0.257674	1.29855	0.181465	8.31047e-13	PAK5	0
17	chr17:15670672	15670672	AG	A	0.311983	-1.18359	0.165435	8.40266e-13	BMP2	79163
17	chr17:15668364	15668364	T	C	0.315525	-1.17855	0.164822	8.64992e-13	BMP2	81471
17	chr17:15670970	15670970	T	C	0.313754	-1.19423	0.167155	9.03804e-13	BMP2	78865
17	chr17:15632877	15632877	G	A	0.424734	-1.16692	0.163369	9.14371e-13	BMP2	116958
17	chr17:15668986	15668986	A	G	0.312574	-1.18218	0.165508	9.14636e-13	BMP2	80849
17	chr17:15653389	15653389	T	C	0.313754	-1.18792	0.166462	9.58898e-13	BMP2	96446
17	chr17:15653304	15653304	G	T	0.318182	-1.1739	0.164603	9.91381e-13	BMP2	96531
17	chr17:15629505	15629505	C	A	0.427981	-1.16265	0.163064	1.00332e-12	BMP2	120330
17	chr17:15629534	15629534	C	A	0.4268	-1.17101	0.164247	1.0065e-12	BMP2	120301
17	chr17:18560786	18560786	G	A	0.25915	1.28486	0.180517	1.09765e-12	PAK5	0
17	chr17:18560824	18560824	C	T	0.257674	1.28943	0.181166	1.09998e-12	PAK5	0
17	chr17:15932092	15932092	C	A	0.32497	-1.20927	0.170039	1.14594e-12	BMP2	170897
17	chr17:15893518	15893518	G	A	0.27804	-1.16461	0.163879	1.19007e-12	BMP2	132323
17	chr17:18581284	18581284	C	T	0.25915	1.2874	0.181159	1.19049e-12	PAK5	0
17	chr17:18581320	18581320	T	C	0.25915	1.2874	0.181159	1.19049e-12	PAK5	0
17	chr17:18581522	18581522	G	A	0.25915	1.2874	0.181159	1.19049e-12	PAK5	0
17	chr17:18565169	18565169	C	T	0.25856	1.28455	0.18076	1.19109e-12	PAK5	0
17	chr17:18187644	18187644	A	G	0.280401	1.25938	0.177274	1.21057e-12	PLCB4	0
17	chr17:18187653	18187653	T	C	0.280401	1.25938	0.177274	1.21057e-12	PLCB4	0
17	chr17:18560095	18560095	C	T	0.25856	1.28775	0.181401	1.25744e-12	PAK5	0
17	chr17:18560412	18560412	G	T	0.25856	1.28775	0.181401	1.25744e-12	PAK5	0
17	chr17:18560446	18560446	T	C	0.25856	1.28775	0.181401	1.25744e-12	PAK5	0
17	chr17:18560460	18560460	G	A	0.25856	1.28775	0.181401	1.25744e-12	PAK5	0
17	chr17:18560552	18560552	C	T	0.25856	1.28775	0.181401	1.25744e-12	PAK5	0
17	chr17:18560621	18560621	G	A	0.25856	1.28775	0.181401	1.25744e-12	PAK5	0
17	chr17:18560635	18560635	A	G	0.25856	1.28775	0.181401	1.25744e-12	PAK5	0
17	chr17:18560732	18560732	G	C	0.25856	1.28775	0.181401	1.25744e-12	PAK5	0
17	chr17:15629515	15629515	A	C	0.425915	-1.16469	0.164098	1.26989e-12	BMP2	120320
17	chr17:15629516	15629516	T	C	0.425915	-1.16469	0.164098	1.26989e-12	BMP2	120319
17	chr17:18578120	18578120	AG	A	0.233176	1.32368	0.186774	1.37001e-12	PAK5	0
17	chr17:18578121	18578121	G	GT	0.233176	1.32368	0.186774	1.37001e-12	PAK5	0
17	chr17:15667671	15667671	G	A	0.266529	-1.23848	0.174778	1.37998e-12	BMP2	82164
17	chr17:15632121	15632121	A	ATG	0.42562	-1.15858	0.163537	1.39527e-12	BMP2	117714
17	chr17:15424688	15424688	G	A	0.136659	1.56338	0.220823	1.44375e-12	ENSSSCG00000043546	92247
17	chr17:15425364	15425364	T	G	0.136659	1.56338	0.220823	1.44375e-12	ENSSSCG00000043546	92923
17	chr17:18564279	18564279	C	A	0.25856	1.28273	0.181183	1.44451e-12	PAK5	0
17	chr17:18581734	18581734	T	C	0.256494	1.28112	0.181014	1.46812e-12	PAK5	0
17	chr17:15895463	15895463	ACT	A	0.457792	1.08024	0.152917	1.61532e-12	BMP2	134268
17	chr17:18327693	18327693	G	A	0.247344	1.29406	0.183219	1.63051e-12	PLCB4	0
17	chr17:18187592	18187592	G	T	0.280697	1.25113	0.177276	1.695e-12	PLCB4	0
17	chr17:15421067	15421067	T	G	0.137249	1.55516	0.220441	1.72922e-12	ENSSSCG00000043546	88626
17	chr17:15397257	15397257	AT	A	0.136364	1.55312	0.220273	1.77818e-12	ENSSSCG00000043546	64816
17	chr17:18431079	18431079	TTC	T	0.181228	1.4397	0.204296	1.82639e-12	LAMP5	3579
17	chr17:15830746	15830746	C	T	0.297816	-1.14965	0.163166	1.84261e-12	BMP2	69551
17	chr17:15631504	15631504	T	A	0.427686	-1.15657	0.164218	1.88305e-12	BMP2	118331
17	chr17:15669495	15669495	C	T	0.313754	-1.17377	0.166704	1.90791e-12	BMP2	80340
17	chr17:15654117	15654117	T	C	0.286305	-1.19838	0.170227	1.92422e-12	BMP2	95718
17	chr17:15423325	15423325	C	A	0.137249	1.5487	0.220343	2.0863e-12	ENSSSCG00000043546	90884
17	chr17:15423332	15423332	G	GGTTGAATTAT	0.137249	1.5487	0.220343	2.0863e-12	ENSSSCG00000043546	90891
17	chr17:18849998	18849998	A	G	0.26889	1.25423	0.178498	2.11617e-12	PAK5	64685
17	chr17:18849999	18849999	G	A	0.26889	1.25423	0.178498	2.11617e-12	PAK5	64686
17	chr17:18850002	18850002	T	C	0.26889	1.25423	0.178498	2.11617e-12	PAK5	64689
17	chr17:18850016	18850016	A	C	0.26889	1.25423	0.178498	2.11617e-12	PAK5	64703
17	chr17:15424420	15424420	A	G	0.136364	1.54974	0.220659	2.16803e-12	ENSSSCG00000043546	91979
17	chr17:18560662	18560662	T	G	0.259445	1.26756	0.180564	2.21853e-12	PAK5	0
17	chr17:18560683	18560683	T	C	0.259445	1.26756	0.180564	2.21853e-12	PAK5	0
17	chr17:15412628	15412628	G	A	0.136954	1.54887	0.220689	2.24541e-12	ENSSSCG00000043546	80187
17	chr17:15424316	15424316	A	T	0.136659	1.54604	0.220546	2.38234e-12	ENSSSCG00000043546	91875
17	chr17:15424320	15424320	A	G	0.136659	1.54604	0.220546	2.38234e-12	ENSSSCG00000043546	91879
17	chr17:15424355	15424355	C	T	0.136659	1.54604	0.220546	2.38234e-12	ENSSSCG00000043546	91914
17	chr17:15424358	15424358	G	C	0.136659	1.54604	0.220546	2.38234e-12	ENSSSCG00000043546	91917
17	chr17:15413030	15413030	G	T	0.136954	1.54577	0.220565	2.41383e-12	ENSSSCG00000043546	80589
17	chr17:15421456	15421456	C	T	0.136954	1.54577	0.220565	2.41383e-12	ENSSSCG00000043546	89015
17	chr17:15421466	15421466	G	A	0.136954	1.54577	0.220565	2.41383e-12	ENSSSCG00000043546	89025
17	chr17:15846439	15846439	T	C	0.29693	-1.14538	0.163442	2.4198e-12	BMP2	85244
17	chr17:18580949	18580949	T	G	0.255608	1.2749	0.181935	2.42727e-12	PAK5	0
17	chr17:15421598	15421598	C	G	0.137544	1.54393	0.220349	2.43952e-12	ENSSSCG00000043546	89157
17	chr17:18581131	18581131	T	C	0.256494	1.27289	0.181759	2.50261e-12	PAK5	0
17	chr17:15422040	15422040	C	T	0.136659	1.54314	0.220436	2.55272e-12	ENSSSCG00000043546	89599
17	chr17:15422254	15422254	T	G	0.136659	1.54314	0.220436	2.55272e-12	ENSSSCG00000043546	89813
17	chr17:15964046	15964046	A	G	0.474026	-1.12489	0.160797	2.63982e-12	BMP2	202851
17	chr17:15413493	15413493	G	T	0.136954	1.54228	0.220743	2.81313e-12	ENSSSCG00000043546	81052
17	chr17:15414011	15414011	T	C	0.136954	1.54228	0.220743	2.81313e-12	ENSSSCG00000043546	81570
17	chr17:15414063	15414063	C	T	0.136954	1.54228	0.220743	2.81313e-12	ENSSSCG00000043546	81622
17	chr17:15419600	15419600	A	C	0.136954	1.54228	0.220743	2.81313e-12	ENSSSCG00000043546	87159
17	chr17:15419636	15419636	G	A	0.136954	1.54228	0.220743	2.81313e-12	ENSSSCG00000043546	87195
17	chr17:15419774	15419774	T	A	0.136954	1.54228	0.220743	2.81313e-12	ENSSSCG00000043546	87333
17	chr17:15420173	15420173	G	T	0.136954	1.54228	0.220743	2.81313e-12	ENSSSCG00000043546	87732
17	chr17:15420182	15420182	G	T	0.136954	1.54228	0.220743	2.81313e-12	ENSSSCG00000043546	87741
17	chr17:15420204	15420204	G	A	0.136954	1.54228	0.220743	2.81313e-12	ENSSSCG00000043546	87763
17	chr17:15422535	15422535	A	G	0.136954	1.54228	0.220743	2.81313e-12	ENSSSCG00000043546	90094
17	chr17:15423231	15423231	T	A	0.136954	1.54228	0.220743	2.81313e-12	ENSSSCG00000043546	90790
17	chr17:15425011	15425011	C	T	0.136954	1.54228	0.220743	2.81313e-12	ENSSSCG00000043546	92570
17	chr17:15646811	15646811	A	C	0.318182	-1.14781	0.164299	2.8265e-12	BMP2	103024
17	chr17:15630212	15630212	C	CT	0.427981	-1.14628	0.164176	2.90961e-12	BMP2	119623
17	chr17:15630213	15630213	TG	T	0.427981	-1.14628	0.164176	2.90961e-12	BMP2	119622
17	chr17:15417211	15417211	T	C	0.137249	1.53855	0.220628	3.09127e-12	ENSSSCG00000043546	84770
17	chr17:15418845	15418845	A	G	0.137249	1.53855	0.220628	3.09127e-12	ENSSSCG00000043546	86404
17	chr17:15420397	15420397	T	C	0.137249	1.53855	0.220628	3.09127e-12	ENSSSCG00000043546	87956
17	chr17:15420612	15420612	T	C	0.137249	1.53855	0.220628	3.09127e-12	ENSSSCG00000043546	88171
17	chr17:15421438	15421438	T	C	0.137249	1.53855	0.220628	3.09127e-12	ENSSSCG00000043546	88997
17	chr17:15421561	15421561	C	T	0.137249	1.53855	0.220628	3.09127e-12	ENSSSCG00000043546	89120
17	chr17:15421641	15421641	G	T	0.137249	1.53855	0.220628	3.09127e-12	ENSSSCG00000043546	89200
17	chr17:15421803	15421803	C	T	0.137249	1.53855	0.220628	3.09127e-12	ENSSSCG00000043546	89362
17	chr17:15421826	15421826	T	C	0.137249	1.53855	0.220628	3.09127e-12	ENSSSCG00000043546	89385
17	chr17:15422642	15422642	T	TA	0.137249	1.53855	0.220628	3.09127e-12	ENSSSCG00000043546	90201
17	chr17:15422644	15422644	T	A	0.137249	1.53855	0.220628	3.09127e-12	ENSSSCG00000043546	90203
17	chr17:15422673	15422673	C	T	0.137249	1.53855	0.220628	3.09127e-12	ENSSSCG00000043546	90232
17	chr17:15422674	15422674	T	A	0.137249	1.53855	0.220628	3.09127e-12	ENSSSCG00000043546	90233
17	chr17:15422702	15422702	C	T	0.137249	1.53855	0.220628	3.09127e-12	ENSSSCG00000043546	90261
17	chr17:15422934	15422934	G	A	0.137249	1.53855	0.220628	3.09127e-12	ENSSSCG00000043546	90493
17	chr17:15422935	15422935	C	G	0.137249	1.53855	0.220628	3.09127e-12	ENSSSCG00000043546	90494
17	chr17:15424197	15424197	T	C	0.137249	1.53855	0.220628	3.09127e-12	ENSSSCG00000043546	91756
17	chr17:15424223	15424223	G	GC	0.137249	1.53855	0.220628	3.09127e-12	ENSSSCG00000043546	91782
17	chr17:18326702	18326702	A	G	0.249705	1.27659	0.183119	3.13861e-12	PLCB4	0
17	chr17:15669399	15669399	G	A	0.308737	-1.15059	0.165231	3.31879e-12	BMP2	80436
17	chr17:15669401	15669401	A	G	0.308737	-1.15059	0.165231	3.31879e-12	BMP2	80434
17	chr17:15422391	15422391	A	G	0.137544	1.53456	0.220386	3.32981e-12	ENSSSCG00000043546	89950
17	chr17:15419887	15419887	A	G	0.136364	1.54041	0.221329	3.40682e-12	ENSSSCG00000043546	87446
17	chr17:16556876	16556876	A	C	0.236423	1.28259	0.184326	3.44477e-12	HAO1	187566
17	chr17:15420303	15420303	T	G	0.137249	1.53276	0.220352	3.50134e-12	ENSSSCG00000043546	87862
17	chr17:18612938	18612938	C	T	0.497048	1.08073	0.155476	3.62455e-12	PAK5	0
17	chr17:15420337	15420337	C	T	0.137544	1.52897	0.220231	3.85016e-12	ENSSSCG00000043546	87896
17	chr17:18312878	18312878	G	A	0.253247	1.25268	0.180458	3.87533e-12	PLCB4	0
17	chr17:15669473	15669473	G	A	0.314345	-1.15523	0.16657	4.05084e-12	BMP2	80362
17	chr17:18845710	18845710	C	G	0.257379	1.25425	0.180931	4.14352e-12	PAK5	60397
17	chr17:18845725	18845725	C	T	0.257379	1.25425	0.180931	4.14352e-12	PAK5	60412
17	chr17:15963680	15963680	C	CTAATT	0.467532	-1.12055	0.161663	4.16728e-12	BMP2	202485
17	chr17:15960037	15960037	T	C	0.464286	-1.12763	0.162713	4.20396e-12	BMP2	198842
17	chr17:15423726	15423726	A	G	0.134298	1.53799	0.2221	4.36758e-12	ENSSSCG00000043546	91285
17	chr17:15977711	15977711	C	CGGATG	0.474616	-1.11177	0.160567	4.38844e-12	BMP2	216516
17	chr17:15631770	15631770	GGGAGGGA	G	0.422668	-1.12691	0.162769	4.41035e-12	BMP2	118065
17	chr17:18845919	18845919	C	CGA	0.257379	1.25362	0.181101	4.44751e-12	PAK5	60606
17	chr17:18845924	18845924	C	CA	0.257379	1.25362	0.181101	4.44751e-12	PAK5	60611
17	chr17:18848778	18848778	T	C	0.257379	1.25362	0.181101	4.44751e-12	PAK5	63465
17	chr17:18571513	18571513	C	T	0.21281	1.33489	0.192877	4.48712e-12	PAK5	0
17	chr17:18564231	18564231	G	C	0.246163	1.27269	0.184146	4.80184e-12	PAK5	0
17	chr17:15977908	15977908	T	C	0.475502	-1.11328	0.161283	5.10357e-12	BMP2	216713
17	chr17:18862007	18862007	G	C	0.256494	1.2537	0.181719	5.2323e-12	PAK5	76694
17	chr17:15423053	15423053	A	G	0.136954	1.52002	0.22039	5.31326e-12	ENSSSCG00000043546	90612
17	chr17:18572958	18572958	G	T	0.213105	1.32976	0.192906	5.45155e-12	PAK5	0
17	chr17:18632617	18632617	C	T	0.497048	1.07483	0.155997	5.57545e-12	PAK5	0
17	chr17:15423657	15423657	C	T	0.134888	1.52599	0.221553	5.67081e-12	ENSSSCG00000043546	91216
17	chr17:18863164	18863164	G	GA	0.258264	1.2476	0.181154	5.69926e-12	PAK5	77851
17	chr17:18571611	18571611	G	C	0.21281	1.3287	0.193099	5.947e-12	PAK5	0
17	chr17:15653095	15653095	C	T	0.31523	-1.1459	0.166545	5.96747e-12	BMP2	96740
17	chr17:18573315	18573315	A	G	0.2134	1.32551	0.192815	6.22011e-12	PAK5	0
17	chr17:18573327	18573327	T	G	0.2134	1.32551	0.192815	6.22011e-12	PAK5	0
17	chr17:18566926	18566926	T	A	0.246458	1.26392	0.184091	6.61429e-12	PAK5	0
17	chr17:18567285	18567285	A	G	0.246458	1.26392	0.184091	6.61429e-12	PAK5	0
17	chr17:18567371	18567371	T	A	0.246458	1.26392	0.184091	6.61429e-12	PAK5	0
17	chr17:18567679	18567679	G	GAAGAA	0.246458	1.26392	0.184091	6.61429e-12	PAK5	0
17	chr17:18567889	18567889	T	C	0.246458	1.26392	0.184091	6.61429e-12	PAK5	0
17	chr17:15414208	15414208	G	A	0.136659	1.51447	0.220661	6.72784e-12	ENSSSCG00000043546	81767
17	chr17:15424900	15424900	G	T	0.136659	1.51447	0.220661	6.72784e-12	ENSSSCG00000043546	92459
17	chr17:18572753	18572753	A	T	0.209858	1.327	0.193355	6.7421e-12	PAK5	0
17	chr17:18573331	18573331	A	G	0.213105	1.32445	0.193008	6.78314e-12	PAK5	0
17	chr17:15977877	15977877	A	G	0.476092	-1.10653	0.161271	6.82476e-12	BMP2	216682
17	chr17:15812758	15812758	G	C	0.297521	-1.12038	0.163301	6.84498e-12	BMP2	51563
17	chr17:18436750	18436750	A	G	0.195691	1.35416	0.197434	6.94463e-12	PAK5	24312
17	chr17:18558954	18558954	C	T	0.245868	1.26452	0.184367	6.94882e-12	PAK5	0
17	chr17:15960643	15960643	T	C	0.474616	-1.10318	0.160885	7.03653e-12	BMP2	199448
17	chr17:15976895	15976895	A	G	0.474911	-1.10477	0.161134	7.06992e-12	BMP2	215700
17	chr17:16471487	16471487	C	T	0.344451	1.13377	0.165413	7.17342e-12	HAO1	272955
17	chr17:15831064	15831064	G	A	0.295159	-1.1182	0.163177	7.24889e-12	BMP2	69869
17	chr17:15975653	15975653	A	C	0.476387	-1.10271	0.160926	7.26682e-12	BMP2	214458
17	chr17:15961473	15961473	A	G	0.461334	-1.11376	0.162543	7.27889e-12	BMP2	200278
17	chr17:16017979	16017979	T	TG	0.475797	-1.104	0.161125	7.29189e-12	BMP2	256784
17	chr17:18849889	18849889	C	T	0.252656	1.24028	0.181183	7.62547e-12	PAK5	64576
17	chr17:15961291	15961291	A	T	0.466647	-1.11347	0.162719	7.76099e-12	BMP2	200096
17	chr17:18426148	18426148	C	T	0.211629	1.32336	0.19344	7.85485e-12	PAK5	34914
17	chr17:15424382	15424382	T	C	0.141381	1.47456	0.215554	7.87645e-12	ENSSSCG00000043546	91941
17	chr17:16660455	16660455	C	A	0.435065	1.07297	0.157055	8.38642e-12	HAO1	83987
17	chr17:18846000	18846000	G	GC	0.257674	1.23243	0.180613	8.87726e-12	PAK5	60687
17	chr17:18846049	18846049	G	T	0.257674	1.23243	0.180613	8.87726e-12	PAK5	60736
17	chr17:18846054	18846054	G	A	0.257674	1.23243	0.180613	8.87726e-12	PAK5	60741
17	chr17:15645959	15645959	T	G	0.289847	-1.14936	0.168571	9.21543e-12	BMP2	103876
17	chr17:16471467	16471467	C	A	0.343861	1.12828	0.165585	9.49855e-12	HAO1	272975
17	chr17:15991804	15991804	G	A	0.476682	-1.09935	0.161446	9.80154e-12	BMP2	230609
17	chr17:18571970	18571970	A	G	0.212515	1.31433	0.193087	9.97076e-12	PAK5	0
17	chr17:15396320	15396320	C	G	0.137839	1.49326	0.219432	1.0096e-11	ENSSSCG00000043546	63879
17	chr17:15407670	15407670	T	A	0.150826	1.41791	0.208404	1.01998e-11	ENSSSCG00000043546	75229
17	chr17:18601278	18601278	C	T	0.49941	1.06622	0.15675	1.03135e-11	PAK5	0
17	chr17:16018469	16018469	A	C	0.475797	-1.09653	0.1613	1.06021e-11	BMP2	257274
17	chr17:18567476	18567476	C	T	0.246163	1.25116	0.184102	1.07549e-11	PAK5	0
17	chr17:15667371	15667371	C	T	0.3049	-1.18343	0.174191	1.09149e-11	BMP2	82464
17	chr17:15396229	15396229	C	T	0.137544	1.49328	0.219812	1.09483e-11	ENSSSCG00000043546	63788
17	chr17:15396234	15396234	C	A	0.137544	1.49328	0.219812	1.09483e-11	ENSSSCG00000043546	63793
17	chr17:18567821	18567821	T	C	0.245277	1.25334	0.184594	1.1233e-11	PAK5	0
17	chr17:15656393	15656393	T	G	0.291322	-1.14645	0.168857	1.12554e-11	BMP2	93442
17	chr17:15655801	15655801	T	C	0.284534	-1.14442	0.168723	1.17859e-11	BMP2	94034
17	chr17:15967250	15967250	G	GT	0.476092	-1.08866	0.160648	1.22979e-11	BMP2	206055
17	chr17:18603618	18603618	C	T	0.498524	1.05813	0.156159	1.236e-11	PAK5	0
17	chr17:19016335	19016335	T	C	0.244982	1.24971	0.184434	1.236e-11	ANKEF1	35775
17	chr17:18845771	18845771	A	T	0.244687	1.2476	0.18426	1.28039e-11	PAK5	60458
17	chr17:18581847	18581847	T	C	0.247048	1.24435	0.183811	1.29018e-11	PAK5	0
17	chr17:18170000	18170000	T	C	0.230224	1.27879	0.188922	1.29798e-11	PLCB4	0
17	chr17:18170029	18170029	A	G	0.230224	1.27879	0.188922	1.29798e-11	PLCB4	0
17	chr17:18601061	18601061	T	G	0.495277	1.05535	0.155955	1.31469e-11	PAK5	0
17	chr17:18601063	18601063	C	T	0.495277	1.05535	0.155955	1.31469e-11	PAK5	0
17	chr17:18601066	18601066	T	C	0.495277	1.05535	0.155955	1.31469e-11	PAK5	0
17	chr17:18674035	18674035	G	A	0.498819	1.05717	0.156254	1.32666e-11	PAK5	0
17	chr17:18835907	18835907	C	T	0.254723	1.22666	0.181314	1.32973e-11	PAK5	50594
17	chr17:15420003	15420003	A	G	0.128985	1.52841	0.226005	1.35422e-11	ENSSSCG00000043546	87562
17	chr17:15420076	15420076	C	A	0.128985	1.52841	0.226005	1.35422e-11	ENSSSCG00000043546	87635
17	chr17:18846375	18846375	A	AG	0.25856	1.22552	0.181245	1.36404e-11	PAK5	61062
17	chr17:18846390	18846390	G	C	0.25856	1.22552	0.181245	1.36404e-11	PAK5	61077
17	chr17:18849942	18849942	G	A	0.255313	1.22602	0.18135	1.37502e-11	PAK5	64629
17	chr17:16660036	16660036	C	T	0.408796	1.10214	0.163036	1.37932e-11	HAO1	84406
17	chr17:16660037	16660037	G	C	0.408796	1.10214	0.163036	1.37932e-11	HAO1	84405
17	chr17:18855866	18855866	C	T	0.483176	-1.05315	0.155815	1.38976e-11	PAK5	70553
17	chr17:18855880	18855880	G	A	0.483176	-1.05315	0.155815	1.38976e-11	PAK5	70567
17	chr17:18858747	18858747	C	T	0.255018	1.22582	0.181431	1.41438e-11	PAK5	73434
17	chr17:18840902	18840902	T	C	0.258264	1.2244	0.181251	1.42562e-11	PAK5	55589
17	chr17:18840920	18840920	G	A	0.258264	1.2244	0.181251	1.42562e-11	PAK5	55607
17	chr17:18845092	18845092	C	T	0.258264	1.2244	0.181251	1.42562e-11	PAK5	59779
17	chr17:18846428	18846428	T	C	0.258264	1.2244	0.181251	1.42562e-11	PAK5	61115
17	chr17:18846724	18846724	C	T	0.258264	1.2244	0.181251	1.42562e-11	PAK5	61411
17	chr17:18847555	18847555	G	A	0.258264	1.2244	0.181251	1.42562e-11	PAK5	62242
17	chr17:18847600	18847600	G	A	0.258264	1.2244	0.181251	1.42562e-11	PAK5	62287
17	chr17:18848039	18848039	C	A	0.258264	1.2244	0.181251	1.42562e-11	PAK5	62726
17	chr17:18848058	18848058	C	T	0.258264	1.2244	0.181251	1.42562e-11	PAK5	62745
17	chr17:18848347	18848347	G	A	0.258264	1.2244	0.181251	1.42562e-11	PAK5	63034
17	chr17:18848405	18848405	G	C	0.258264	1.2244	0.181251	1.42562e-11	PAK5	63092
17	chr17:18848407	18848407	T	C	0.258264	1.2244	0.181251	1.42562e-11	PAK5	63094
17	chr17:18848411	18848411	C	A	0.258264	1.2244	0.181251	1.42562e-11	PAK5	63098
17	chr17:18848596	18848596	A	C	0.258264	1.2244	0.181251	1.42562e-11	PAK5	63283
17	chr17:18848651	18848651	T	C	0.258264	1.2244	0.181251	1.42562e-11	PAK5	63338
17	chr17:18848850	18848850	C	G	0.258264	1.2244	0.181251	1.42562e-11	PAK5	63537
17	chr17:18848899	18848899	A	G	0.258264	1.2244	0.181251	1.42562e-11	PAK5	63586
17	chr17:18848939	18848939	T	C	0.258264	1.2244	0.181251	1.42562e-11	PAK5	63626
17	chr17:18849125	18849125	A	G	0.258264	1.2244	0.181251	1.42562e-11	PAK5	63812
17	chr17:18849141	18849141	G	A	0.258264	1.2244	0.181251	1.42562e-11	PAK5	63828
17	chr17:18849320	18849320	T	C	0.258264	1.2244	0.181251	1.42562e-11	PAK5	64007
17	chr17:18849601	18849601	T	C	0.258264	1.2244	0.181251	1.42562e-11	PAK5	64288
17	chr17:18431429	18431429	G	A	0.210153	1.30868	0.193754	1.43522e-11	LAMP5	3229
17	chr17:18860939	18860939	T	C	0.25856	1.22493	0.181375	1.44252e-11	PAK5	75626
17	chr17:18600181	18600181	A	G	0.49085	-1.05534	0.156282	1.44981e-11	PAK5	0
17	chr17:18601481	18601481	T	C	0.498819	1.05753	0.156768	1.52126e-11	PAK5	0
17	chr17:15995802	15995802	C	T	0.476978	-1.09049	0.161668	1.52768e-11	BMP2	234607
17	chr17:15976362	15976362	A	G	0.476387	-1.08649	0.16111	1.5435e-11	BMP2	215167
17	chr17:16660472	16660472	C	T	0.435655	1.05851	0.156967	1.54605e-11	HAO1	83970
17	chr17:18169890	18169890	T	C	0.228749	1.27808	0.189533	1.54821e-11	PLCB4	0
17	chr17:15977918	15977918	C	A	0.476387	-1.08535	0.160964	1.55331e-11	BMP2	216723
17	chr17:18850918	18850918	T	G	0.25856	1.22246	0.181304	1.55541e-11	PAK5	65605
17	chr17:18851130	18851130	T	G	0.25856	1.22246	0.181304	1.55541e-11	PAK5	65817
17	chr17:18849731	18849731	AG	A	0.268595	1.20228	0.178355	1.57382e-11	PAK5	64418
17	chr17:18571560	18571560	A	T	0.213105	1.30196	0.193195	1.5937e-11	PAK5	0
17	chr17:18565298	18565298	A	G	0.204841	1.29734	0.19251	1.59403e-11	PAK5	0
17	chr17:18604052	18604052	AG	A	0.498819	1.0512	0.156	1.60122e-11	PAK5	0
17	chr17:15423538	15423538	G	T	0.134593	1.49529	0.221967	1.62192e-11	ENSSSCG00000043546	91097
17	chr17:18849095	18849095	A	G	0.257969	1.2198	0.181096	1.63223e-11	PAK5	63782
17	chr17:18849105	18849105	C	CA	0.257969	1.2198	0.181096	1.63223e-11	PAK5	63792
17	chr17:15967265	15967265	C	A	0.476682	-1.08198	0.160638	1.6335e-11	BMP2	206070
17	chr17:18848311	18848311	T	C	0.25915	1.20724	0.179238	1.63466e-11	PAK5	62998
17	chr17:18862747	18862747	TA	T	0.258855	1.22084	0.181274	1.64205e-11	PAK5	77434
17	chr17:15980151	15980151	G	A	0.477568	-1.08155	0.160725	1.70624e-11	BMP2	218956
17	chr17:18850083	18850083	C	T	0.257379	1.2182	0.181097	1.73489e-11	PAK5	64770
17	chr17:18838114	18838114	G	T	0.497934	-1.05252	0.156494	1.74881e-11	PAK5	52801
17	chr17:18855766	18855766	A	G	0.50059	1.05092	0.156264	1.75259e-11	PAK5	70453
17	chr17:15422427	15422427	GC	G	0.128985	1.51895	0.225998	1.80353e-11	ENSSSCG00000043546	89986
17	chr17:15422440	15422440	A	G	0.128985	1.51895	0.225998	1.80353e-11	ENSSSCG00000043546	89999
17	chr17:18858614	18858614	AT	A	0.261511	1.2074	0.179649	1.80622e-11	PAK5	73301
17	chr17:18598893	18598893	C	CA	0.499115	1.05306	0.156706	1.81817e-11	PAK5	0
17	chr17:18598894	18598894	AG	A	0.499115	1.05306	0.156706	1.81817e-11	PAK5	0
17	chr17:18601591	18601591	C	T	0.499115	1.05306	0.156706	1.81817e-11	PAK5	0
17	chr17:18602391	18602391	GA	G	0.499115	1.05306	0.156706	1.81817e-11	PAK5	0
17	chr17:18602394	18602394	ACAGG	A	0.499115	1.05306	0.156706	1.81817e-11	PAK5	0
17	chr17:18863140	18863140	A	AG	0.255903	1.21695	0.181117	1.82779e-11	PAK5	77827
17	chr17:15971833	15971833	A	G	0.475797	-1.08165	0.161056	1.86781e-11	BMP2	210638
17	chr17:15709507	15709507	G	C	0.355667	-1.07841	0.160579	1.87118e-11	BMP2	40328
17	chr17:18603799	18603799	T	C	0.499705	1.05055	0.156441	1.8772e-11	PAK5	0
17	chr17:18603834	18603834	G	GA	0.499705	1.05055	0.156441	1.8772e-11	PAK5	0
17	chr17:18603836	18603836	AC	A	0.499705	1.05055	0.156441	1.8772e-11	PAK5	0
17	chr17:18855721	18855721	A	AT	0.499115	-1.04819	0.156092	1.87845e-11	PAK5	70408
17	chr17:18577583	18577583	CT	C	0.248524	1.22946	0.183099	1.88447e-11	PAK5	0
17	chr17:18577584	18577584	T	TC	0.248524	1.22946	0.183099	1.88447e-11	PAK5	0
17	chr17:18599961	18599961	A	G	0.49941	1.05226	0.156794	1.93195e-11	PAK5	0
17	chr17:18600124	18600124	T	C	0.49941	1.05226	0.156794	1.93195e-11	PAK5	0
17	chr17:18600998	18600998	C	T	0.49941	1.05226	0.156794	1.93195e-11	PAK5	0
17	chr17:18572259	18572259	G	A	0.213991	1.29469	0.192935	1.93907e-11	PAK5	0
17	chr17:18572519	18572519	G	T	0.213991	1.29469	0.192935	1.93907e-11	PAK5	0
17	chr17:18572535	18572535	G	A	0.213991	1.29469	0.192935	1.93907e-11	PAK5	0
17	chr17:15977091	15977091	G	A	0.484652	-1.08535	0.161793	1.96921e-11	BMP2	215896
17	chr17:18862776	18862776	TACTTA	T	0.259445	1.21595	0.181269	1.9728e-11	PAK5	77463
17	chr17:18602773	18602773	G	A	0.498819	1.04927	0.156428	1.97719e-11	PAK5	0
17	chr17:18602775	18602775	C	A	0.498819	1.04927	0.156428	1.97719e-11	PAK5	0
17	chr17:18846329	18846329	C	T	0.25856	1.2141	0.181004	1.9788e-11	PAK5	61016
17	chr17:18846423	18846423	C	T	0.25856	1.2141	0.181004	1.9788e-11	PAK5	61110
17	chr17:18423832	18423832	A	G	0.212515	1.29598	0.193237	1.9912e-11	LAMP5	10826
17	chr17:18602947	18602947	C	T	0.49941	1.05001	0.156601	2.01446e-11	PAK5	0
17	chr17:18602948	18602948	GC	G	0.49941	1.05001	0.156601	2.01446e-11	PAK5	0
17	chr17:18602949	18602949	C	CT	0.49941	1.05001	0.156601	2.01446e-11	PAK5	0
17	chr17:18849678	18849678	G	A	0.25856	1.21499	0.181267	2.04487e-11	PAK5	64365
17	chr17:18849703	18849703	G	A	0.25856	1.21499	0.181267	2.04487e-11	PAK5	64390
17	chr17:18856776	18856776	T	C	0.25856	1.21499	0.181267	2.04487e-11	PAK5	71463
17	chr17:18856862	18856862	G	A	0.25856	1.21499	0.181267	2.04487e-11	PAK5	71549
17	chr17:18859024	18859024	G	A	0.25856	1.21499	0.181267	2.04487e-11	PAK5	73711
17	chr17:15975363	15975363	G	A	0.476978	-1.08103	0.161315	2.06423e-11	BMP2	214168
17	chr17:18572426	18572426	C	A	0.213695	1.29354	0.193126	2.11388e-11	PAK5	0
17	chr17:18573431	18573431	A	G	0.213695	1.29354	0.193126	2.11388e-11	PAK5	0
17	chr17:18573837	18573837	G	GATAGA	0.213695	1.29354	0.193126	2.11388e-11	PAK5	0
17	chr17:18808867	18808867	G	C	0.243211	1.24077	0.185279	2.13029e-11	PAK5	23554
17	chr17:18813655	18813655	T	G	0.243211	1.24077	0.185279	2.13029e-11	PAK5	28342
17	chr17:18816823	18816823	T	G	0.243211	1.24077	0.185279	2.13029e-11	PAK5	31510
17	chr17:18603096	18603096	CA	C	0.497344	-1.0396	0.155263	2.14577e-11	PAK5	0
17	chr17:18603097	18603097	A	AG	0.497344	-1.0396	0.155263	2.14577e-11	PAK5	0
17	chr17:18430095	18430095	A	T	0.213105	1.2898	0.192682	2.17262e-11	LAMP5	4563
17	chr17:18598341	18598341	C	T	0.496163	1.04512	0.156145	2.18224e-11	PAK5	0
17	chr17:18577661	18577661	C	T	0.248524	1.22342	0.182854	2.2208e-11	PAK5	0
17	chr17:18857040	18857040	A	G	0.258855	1.21305	0.181319	2.22994e-11	PAK5	71727
17	chr17:18859778	18859778	A	G	0.258855	1.21305	0.181319	2.22994e-11	PAK5	74465
17	chr17:18861733	18861733	A	G	0.258855	1.21305	0.181319	2.22994e-11	PAK5	76420
17	chr17:18847055	18847055	G	T	0.258264	1.21211	0.181199	2.24128e-11	PAK5	61742
17	chr17:18858511	18858511	A	G	0.258264	1.21211	0.181199	2.24128e-11	PAK5	73198
17	chr17:19033133	19033133	T	G	0.244097	1.23229	0.184224	2.24611e-11	ANKEF1	52573
17	chr17:18848099	18848099	C	T	0.261806	1.19926	0.179324	2.26692e-11	PAK5	62786
17	chr17:18576207	18576207	C	T	0.24941	1.22091	0.182632	2.30791e-11	PAK5	0
17	chr17:18577786	18577786	GC	G	0.24941	1.22091	0.182632	2.30791e-11	PAK5	0
17	chr17:18577787	18577787	C	CT	0.24941	1.22091	0.182632	2.30791e-11	PAK5	0
17	chr17:18577972	18577972	T	TA	0.24941	1.22091	0.182632	2.30791e-11	PAK5	0
17	chr17:18577974	18577974	AG	A	0.24941	1.22091	0.182632	2.30791e-11	PAK5	0
17	chr17:18852634	18852634	A	G	0.246163	1.23177	0.184264	2.31213e-11	PAK5	67321
17	chr17:18852641	18852641	G	A	0.246163	1.23177	0.184264	2.31213e-11	PAK5	67328
17	chr17:18852646	18852646	G	A	0.246163	1.23177	0.184264	2.31213e-11	PAK5	67333
17	chr17:15894573	15894573	T	C	0.431818	-1.03855	0.155376	2.32388e-11	BMP2	133378
17	chr17:18572551	18572551	C	G	0.213991	1.28926	0.19303	2.40455e-11	PAK5	0
17	chr17:18573235	18573235	C	G	0.213991	1.28926	0.19303	2.40455e-11	PAK5	0
17	chr17:18603182	18603182	G	A	0.498524	1.04343	0.156225	2.40567e-11	PAK5	0
17	chr17:15977661	15977661	A	C	0.476682	-1.07562	0.161046	2.40638e-11	BMP2	216466
17	chr17:15977700	15977700	A	G	0.476682	-1.07562	0.161046	2.40638e-11	BMP2	216505
17	chr17:18603924	18603924	C	T	0.5	1.04359	0.156281	2.42734e-11	PAK5	0
17	chr17:15890766	15890766	TG	T	0.348878	-1.07666	0.161251	2.44014e-11	BMP2	129571
17	chr17:18575991	18575991	A	G	0.249115	1.22035	0.182839	2.48198e-11	PAK5	0
17	chr17:18577241	18577241	CA	C	0.249115	1.22035	0.182839	2.48198e-11	PAK5	0
17	chr17:18577606	18577606	A	AC	0.249115	1.22035	0.182839	2.48198e-11	PAK5	0
17	chr17:18577607	18577607	CT	C	0.249115	1.22035	0.182839	2.48198e-11	PAK5	0
17	chr17:18576681	18576681	T	C	0.249705	1.21882	0.182676	2.52334e-11	PAK5	0
17	chr17:18565560	18565560	T	G	0.247639	1.22563	0.183701	2.52518e-11	PAK5	0
17	chr17:18862830	18862830	G	A	0.25915	1.20898	0.181219	2.53454e-11	PAK5	77517
17	chr17:18450095	18450095	A	G	0.195986	1.31374	0.196931	2.53966e-11	LAMP5	0
17	chr17:18858102	18858102	T	C	0.26771	1.19787	0.179627	2.58169e-11	PAK5	72789
17	chr17:15699715	15699715	T	C	0.357733	-1.06757	0.160099	2.59014e-11	BMP2	50120
17	chr17:18612908	18612908	T	C	0.5	1.04089	0.156173	2.647e-11	PAK5	0
17	chr17:18560688	18560688	A	G	0.247048	1.22616	0.183979	2.65231e-11	PAK5	0
17	chr17:15967249	15967249	AG	A	0.474321	-1.06747	0.160317	2.7664e-11	BMP2	206054
17	chr17:15933513	15933513	T	TC	0.305785	-1.16405	0.174833	2.77521e-11	BMP2	172318
17	chr17:15933515	15933515	CT	C	0.305785	-1.16405	0.174833	2.77521e-11	BMP2	172320
17	chr17:18596962	18596962	CTG	C	0.497934	1.04208	0.156535	2.79197e-11	PAK5	0
17	chr17:18862971	18862971	C	A	0.256198	1.20874	0.181598	2.81164e-11	PAK5	77658
17	chr17:18862982	18862982	T	A	0.256198	1.20874	0.181598	2.81164e-11	PAK5	77669
17	chr17:18216114	18216114	A	G	0.216352	1.26809	0.190652	2.90401e-11	PLCB4	0
17	chr17:18600754	18600754	G	A	0.499705	1.04327	0.156918	2.96127e-11	PAK5	0
17	chr17:18603133	18603133	C	G	0.500295	1.04058	0.156555	2.99665e-11	PAK5	0
17	chr17:15933362	15933362	G	A	0.30608	-1.16011	0.17456	3.01356e-11	BMP2	172167
17	chr17:15933372	15933372	A	G	0.30608	-1.16011	0.17456	3.01356e-11	BMP2	172177
17	chr17:18119805	18119805	T	C	0.39758	-1.08564	0.163373	3.029e-11	PLCB4	0
17	chr17:18119806	18119806	G	A	0.39758	-1.08564	0.163373	3.029e-11	PLCB4	0
17	chr17:16011125	16011125	G	A	0.472845	-1.04882	0.157833	3.02938e-11	BMP2	249930
17	chr17:18745438	18745438	T	TG	0.242916	1.23165	0.185367	3.04522e-11	PAK5	0
17	chr17:18844357	18844357	A	G	0.25915	1.19584	0.179994	3.05818e-11	PAK5	59044
17	chr17:18841998	18841998	A	G	0.495277	-1.03861	0.156335	3.06252e-11	PAK5	56685
17	chr17:15378964	15378964	C	CT	0.147875	1.40558	0.21158	3.06771e-11	ENSSSCG00000043546	46523
17	chr17:18818307	18818307	T	C	0.243506	1.23073	0.18528	3.08234e-11	PAK5	32994
17	chr17:15933297	15933297	T	A	0.305785	-1.15913	0.174516	3.0945e-11	BMP2	172102
17	chr17:15933306	15933306	T	C	0.305785	-1.15913	0.174516	3.0945e-11	BMP2	172111
17	chr17:18851344	18851344	T	TA	0.244982	1.22501	0.184558	3.19028e-11	PAK5	66031
17	chr17:15930940	15930940	C	T	0.311688	-1.13855	0.171533	3.19029e-11	BMP2	169745
17	chr17:18820683	18820683	A	T	0.49941	1.03643	0.156155	3.1966e-11	PAK5	35370
17	chr17:18576474	18576474	G	GC	0.24941	1.21223	0.182652	3.20542e-11	PAK5	0
17	chr17:18576475	18576475	CA	C	0.24941	1.21223	0.182652	3.20542e-11	PAK5	0
17	chr17:18842755	18842755	G	A	0.494982	-1.03691	0.156237	3.20602e-11	PAK5	57442
17	chr17:18566570	18566570	C	T	0.213695	1.28037	0.192924	3.20868e-11	PAK5	0
17	chr17:18457724	18457724	G	A	0.242916	1.22062	0.183924	3.21059e-11	PAK5	3338
17	chr17:18450360	18450360	GGT	G	0.211629	1.28037	0.193049	3.30377e-11	LAMP5	0
17	chr17:18450363	18450363	A	ACG	0.211629	1.28037	0.193049	3.30377e-11	LAMP5	0
17	chr17:18642704	18642704	C	T	0.500295	1.03665	0.156307	3.30811e-11	PAK5	0
17	chr17:19014831	19014831	G	A	0.246753	1.21877	0.183769	3.3101e-11	ANKEF1	34271
17	chr17:19016135	19016135	T	G	0.246753	1.21877	0.183769	3.3101e-11	ANKEF1	35575
17	chr17:19031185	19031185	T	C	0.246753	1.21877	0.183769	3.3101e-11	ANKEF1	50625
17	chr17:18848593	18848593	A	G	0.497639	-1.03717	0.156405	3.32734e-11	PAK5	63280
17	chr17:18818658	18818658	T	G	0.498819	1.03548	0.156151	3.32859e-11	PAK5	33345
17	chr17:18745496	18745496	A	G	0.242916	1.22797	0.185193	3.34004e-11	PAK5	0
17	chr17:15960839	15960839	T	G	0.391677	1.0367	0.15636	3.3524e-11	BMP2	199644
17	chr17:18580702	18580702	A	G	0.248229	1.21685	0.183555	3.37127e-11	PAK5	0
17	chr17:18581555	18581555	A	G	0.248229	1.21685	0.183555	3.37127e-11	PAK5	0
17	chr17:18581671	18581671	G	C	0.248229	1.21685	0.183555	3.37127e-11	PAK5	0
17	chr17:18861041	18861041	TA	T	0.244687	1.22512	0.184841	3.40286e-11	PAK5	75728
17	chr17:18861051	18861051	A	ATGGTAGT	0.244687	1.22512	0.184841	3.40286e-11	PAK5	75738
17	chr17:18861054	18861054	G	GAAA	0.244687	1.22512	0.184841	3.40286e-11	PAK5	75741
17	chr17:15933249	15933249	C	A	0.305785	-1.15491	0.174314	3.46132e-11	BMP2	172054
17	chr17:18835172	18835172	A	T	0.242326	1.22889	0.185486	3.46712e-11	PAK5	49859
17	chr17:18858717	18858717	A	G	0.242621	1.22871	0.185498	3.49998e-11	PAK5	73404
17	chr17:18424672	18424672	A	G	0.21281	1.27736	0.192917	3.56124e-11	LAMP5	9986
17	chr17:18411206	18411206	A	G	0.21281	1.27736	0.192917	3.56124e-11	PLCB4	8674
17	chr17:18600147	18600147	T	G	0.498229	1.03791	0.156759	3.56704e-11	PAK5	0
17	chr17:16035939	16035939	A	G	0.12013	1.65879	0.25056	3.58383e-11	BMP2	274744
17	chr17:18853956	18853956	A	C	0.255608	1.19978	0.181253	3.60754e-11	PAK5	68643
17	chr17:18853970	18853970	T	C	0.255608	1.19978	0.181253	3.60754e-11	PAK5	68657
17	chr17:18603212	18603212	A	G	0.496163	1.03397	0.156225	3.62904e-11	PAK5	0
17	chr17:18833713	18833713	T	C	0.245573	1.22098	0.184491	3.63791e-11	PAK5	48400
17	chr17:18857720	18857720	C	T	0.25915	1.19751	0.180964	3.65576e-11	PAK5	72407
17	chr17:18857721	18857721	A	C	0.25915	1.19751	0.180964	3.65576e-11	PAK5	72408
17	chr17:18857977	18857977	C	T	0.25915	1.19751	0.180964	3.65576e-11	PAK5	72664
17	chr17:13092712	13092712	C	A	0.277155	-1.17251	0.177198	3.66723e-11	PSD3	0
17	chr17:18851022	18851022	A	C	0.255608	1.20234	0.181708	3.66795e-11	PAK5	65709
17	chr17:18815291	18815291	C	T	0.244097	1.2196	0.184344	3.6931e-11	PAK5	29978
17	chr17:18647498	18647498	C	T	0.5	1.03123	0.15606	3.89845e-11	PAK5	0
17	chr17:18439392	18439392	C	T	0.21222	1.27467	0.192979	3.96931e-11	LAMP5	0
17	chr17:18439338	18439338	C	T	0.21222	1.27244	0.19265	3.97715e-11	LAMP5	0
17	chr17:18602439	18602439	CTT	C	0.497639	1.03444	0.156632	3.99449e-11	PAK5	0
17	chr17:18858689	18858689	G	A	0.242916	1.22401	0.185359	4.01654e-11	PAK5	73376
17	chr17:18858690	18858690	T	C	0.242916	1.22401	0.185359	4.01654e-11	PAK5	73377
17	chr17:18834332	18834332	T	C	0.245573	1.21957	0.184704	4.03416e-11	PAK5	49019
17	chr17:18838134	18838134	T	C	0.245573	1.21957	0.184704	4.03416e-11	PAK5	52821
17	chr17:18846180	18846180	C	A	0.255903	1.19881	0.181579	4.05282e-11	PAK5	60867
17	chr17:18846192	18846192	C	T	0.255903	1.19881	0.181579	4.05282e-11	PAK5	60879
17	chr17:13093359	13093359	A	G	0.27745	-1.17073	0.177361	4.08849e-11	PSD3	0
17	chr17:13095135	13095135	T	C	0.27745	-1.17073	0.177361	4.08849e-11	PSD3	0
17	chr17:18860746	18860746	A	G	0.250885	1.21141	0.183537	4.10167e-11	PAK5	75433
17	chr17:18575074	18575074	T	G	0.213105	1.27333	0.192921	4.10459e-11	PAK5	0
17	chr17:18848256	18848256	G	A	0.260035	1.18579	0.179676	4.12252e-11	PAK5	62943
17	chr17:18225010	18225010	A	G	0.232586	1.24049	0.187975	4.13215e-11	PLCB4	0
17	chr17:18603573	18603573	C	CT	0.498819	-1.02909	0.155945	4.13849e-11	PAK5	0
17	chr17:18603601	18603601	TA	T	0.498819	-1.02909	0.155945	4.13849e-11	PAK5	0
17	chr17:15926722	15926722	C	A	0.350354	-1.06438	0.16135	4.20288e-11	BMP2	165527
17	chr17:18861478	18861478	T	A	0.246163	1.21845	0.184733	4.23138e-11	PAK5	76165
17	chr17:15924970	15924970	G	A	0.351535	-1.06633	0.161719	4.28962e-11	BMP2	163775
17	chr17:18860385	18860385	T	C	0.256494	1.19627	0.181438	4.30298e-11	PAK5	75072
17	chr17:15705809	15705809	CT	C	0.357143	-1.05596	0.1602	4.35391e-11	BMP2	44026
17	chr17:18833000	18833000	T	C	0.245573	1.21655	0.184594	4.38558e-11	PAK5	47687
17	chr17:18833394	18833394	G	A	0.245573	1.21655	0.184594	4.38558e-11	PAK5	48081
17	chr17:18833632	18833632	C	T	0.245573	1.21655	0.184594	4.38558e-11	PAK5	48319
17	chr17:18833814	18833814	G	A	0.245573	1.21655	0.184594	4.38558e-11	PAK5	48501
17	chr17:18833874	18833874	T	C	0.245573	1.21655	0.184594	4.38558e-11	PAK5	48561
17	chr17:18834036	18834036	C	T	0.245573	1.21655	0.184594	4.38558e-11	PAK5	48723
17	chr17:18834046	18834046	C	T	0.245573	1.21655	0.184594	4.38558e-11	PAK5	48733
17	chr17:18834069	18834069	T	A	0.245573	1.21655	0.184594	4.38558e-11	PAK5	48756
17	chr17:18834088	18834088	A	G	0.245573	1.21655	0.184594	4.38558e-11	PAK5	48775
17	chr17:18834785	18834785	T	C	0.245573	1.21655	0.184594	4.38558e-11	PAK5	49472
17	chr17:18835089	18835089	T	A	0.245573	1.21655	0.184594	4.38558e-11	PAK5	49776
17	chr17:18835758	18835758	A	G	0.245573	1.21655	0.184594	4.38558e-11	PAK5	50445
17	chr17:18836599	18836599	G	A	0.245573	1.21655	0.184594	4.38558e-11	PAK5	51286
17	chr17:18836710	18836710	C	G	0.245573	1.21655	0.184594	4.38558e-11	PAK5	51397
17	chr17:18836837	18836837	A	G	0.245573	1.21655	0.184594	4.38558e-11	PAK5	51524
17	chr17:18837303	18837303	A	G	0.245573	1.21655	0.184594	4.38558e-11	PAK5	51990
17	chr17:18837360	18837360	T	A	0.245573	1.21655	0.184594	4.38558e-11	PAK5	52047
17	chr17:18850269	18850269	T	C	0.245573	1.21655	0.184594	4.38558e-11	PAK5	64956
17	chr17:18852320	18852320	C	A	0.245573	1.21655	0.184594	4.38558e-11	PAK5	67007
17	chr17:18852968	18852968	G	A	0.245573	1.21655	0.184594	4.38558e-11	PAK5	67655
17	chr17:18853063	18853063	G	A	0.245573	1.21655	0.184594	4.38558e-11	PAK5	67750
17	chr17:18854016	18854016	T	C	0.245573	1.21655	0.184594	4.38558e-11	PAK5	68703
17	chr17:18854019	18854019	T	G	0.245573	1.21655	0.184594	4.38558e-11	PAK5	68706
17	chr17:18565058	18565058	A	G	0.247934	1.20856	0.183392	4.39654e-11	PAK5	0
17	chr17:18565073	18565073	C	T	0.247934	1.20856	0.183392	4.39654e-11	PAK5	0
17	chr17:18437069	18437069	A	G	0.21281	1.26596	0.192117	4.41223e-11	LAMP5	0
17	chr17:18861402	18861402	G	A	0.245868	1.21737	0.184746	4.41508e-11	PAK5	76089
17	chr17:18862679	18862679	T	C	0.245868	1.21737	0.184746	4.41508e-11	PAK5	77366
17	chr17:18862909	18862909	C	T	0.245868	1.21737	0.184746	4.41508e-11	PAK5	77596
17	chr17:18602771	18602771	C	T	0.497934	1.03125	0.156513	4.43188e-11	PAK5	0
17	chr17:18439082	18439082	C	T	0.2134	1.26816	0.192476	4.43804e-11	LAMP5	0
17	chr17:18602992	18602992	T	C	0.498524	1.03186	0.156681	4.52544e-11	PAK5	0
17	chr17:18673651	18673651	C	T	0.492916	1.02648	0.155874	4.54021e-11	PAK5	0
17	chr17:18835050	18835050	G	C	0.498229	-1.03087	0.156552	4.55368e-11	PAK5	49737
17	chr17:18843177	18843177	A	G	0.498229	-1.03087	0.156552	4.55368e-11	PAK5	57864
17	chr17:18843655	18843655	T	C	0.498229	-1.03087	0.156552	4.55368e-11	PAK5	58342
17	chr17:18845209	18845209	T	C	0.498229	-1.03087	0.156552	4.55368e-11	PAK5	59896
17	chr17:18848641	18848641	C	T	0.498229	-1.03087	0.156552	4.55368e-11	PAK5	63328
17	chr17:18853689	18853689	A	G	0.498229	-1.03087	0.156552	4.55368e-11	PAK5	68376
17	chr17:18855532	18855532	C	T	0.498229	-1.03087	0.156552	4.55368e-11	PAK5	70219
17	chr17:18855928	18855928	A	G	0.498229	-1.03087	0.156552	4.55368e-11	PAK5	70615
17	chr17:18169604	18169604	A	G	0.22196	1.24328	0.188845	4.59231e-11	PLCB4	0
17	chr17:18862132	18862132	C	T	0.245868	1.21659	0.184795	4.59621e-11	PAK5	76819
17	chr17:18745590	18745590	G	T	0.245868	1.21137	0.184016	4.61154e-11	PAK5	0
17	chr17:18863062	18863062	A	G	0.497934	-1.03031	0.156574	4.69328e-11	PAK5	77749
17	chr17:15933255	15933255	T	C	0.30608	-1.1471	0.174351	4.72787e-11	BMP2	172060
17	chr17:18817755	18817755	A	G	0.245277	1.21394	0.184551	4.77422e-11	PAK5	32442
17	chr17:18836690	18836690	C	G	0.245868	1.21437	0.184636	4.79764e-11	PAK5	51377
17	chr17:15424578	15424578	C	T	0.134002	1.45915	0.221856	4.79926e-11	ENSSSCG00000043546	92137
17	chr17:18856160	18856160	A	G	0.497934	-1.02998	0.156634	4.84245e-11	PAK5	70847
17	chr17:18419350	18419350	TG	T	0.208383	1.26876	0.192956	4.85247e-11	LAMP5	15308
17	chr17:18836003	18836003	GGATC	G	0.248229	1.20365	0.183078	4.88074e-11	PAK5	50690
17	chr17:18833238	18833238	C	T	0.246458	1.20799	0.183791	4.94343e-11	PAK5	47925
17	chr17:15402959	15402959	C	T	0.143447	1.41285	0.214984	4.96901e-11	ENSSSCG00000043546	70518
17	chr17:15411548	15411548	C	T	0.143447	1.41285	0.214984	4.96901e-11	ENSSSCG00000043546	79107
17	chr17:15414073	15414073	T	C	0.143447	1.41285	0.214984	4.96901e-11	ENSSSCG00000043546	81632
17	chr17:15416912	15416912	C	T	0.143447	1.41285	0.214984	4.96901e-11	ENSSSCG00000043546	84471
17	chr17:15418785	15418785	T	A	0.143447	1.41285	0.214984	4.96901e-11	ENSSSCG00000043546	86344
17	chr17:15419830	15419830	C	T	0.143447	1.41285	0.214984	4.96901e-11	ENSSSCG00000043546	87389
17	chr17:15428779	15428779	C	T	0.143447	1.41285	0.214984	4.96901e-11	ENSSSCG00000043546	96338
17	chr17:18463985	18463985	C	T	0.189787	1.30297	0.198281	4.98697e-11	PAK5	0
17	chr17:18098446	18098446	T	C	0.317887	-1.16369	0.177092	4.99451e-11	PLCB4	0
17	chr17:18862239	18862239	G	A	0.246163	1.21286	0.184619	5.04686e-11	PAK5	76926
17	chr17:18857800	18857800	AT	A	0.255903	1.1911	0.181325	5.06918e-11	PAK5	72487
17	chr17:15424583	15424583	GAT	G	0.134298	1.45512	0.221609	5.16324e-11	ENSSSCG00000043546	92142
17	chr17:15424590	15424590	A	G	0.134298	1.45512	0.221609	5.16324e-11	ENSSSCG00000043546	92149
17	chr17:19023960	19023960	A	T	0.247048	1.20595	0.183664	5.1655e-11	ANKEF1	43400
17	chr17:19025325	19025325	G	T	0.247048	1.20595	0.183664	5.1655e-11	ANKEF1	44765
17	chr17:19026435	19026435	T	C	0.247048	1.20595	0.183664	5.1655e-11	ANKEF1	45875
17	chr17:18419427	18419427	G	T	0.209268	1.26419	0.192602	5.24785e-11	LAMP5	15231
17	chr17:18419430	18419430	G	A	0.209268	1.26419	0.192602	5.24785e-11	LAMP5	15228
17	chr17:18425111	18425111	T	C	0.214286	1.26457	0.192695	5.28856e-11	LAMP5	9547
17	chr17:18425114	18425114	C	T	0.214286	1.26457	0.192695	5.28856e-11	LAMP5	9544
17	chr17:18429333	18429333	T	C	0.214286	1.26457	0.192695	5.28856e-11	LAMP5	5325
17	chr17:18602873	18602873	T	A	0.497934	1.02761	0.156623	5.34218e-11	PAK5	0
17	chr17:18423710	18423710	A	G	0.213991	1.26484	0.192782	5.34533e-11	LAMP5	10948
17	chr17:18613052	18613052	T	TTC	0.497639	-1.01817	0.155189	5.35087e-11	PAK5	0
17	chr17:18458733	18458733	G	A	0.197462	1.28656	0.196111	5.36712e-11	PAK5	2329
17	chr17:18458750	18458750	G	C	0.197462	1.28656	0.196111	5.36712e-11	PAK5	2312
17	chr17:18851013	18851013	A	G	0.498229	-1.02656	0.156516	5.42448e-11	PAK5	65700
17	chr17:15655898	15655898	A	T	0.321429	-1.08559	0.165575	5.50849e-11	BMP2	93937
17	chr17:15416466	15416466	G	A	0.143447	1.40771	0.214734	5.54154e-11	ENSSSCG00000043546	84025
17	chr17:18466480	18466480	T	G	0.213695	1.26045	0.192293	5.56996e-11	PAK5	0
17	chr17:18858902	18858902	G	A	0.248819	1.19812	0.182829	5.63186e-11	PAK5	73589
17	chr17:18832558	18832558	AC	A	0.245868	1.20569	0.183991	5.6399e-11	PAK5	47245
17	chr17:18833534	18833534	A	T	0.245868	1.20569	0.183991	5.6399e-11	PAK5	48221
17	chr17:18833571	18833571	AT	A	0.245868	1.20569	0.183991	5.6399e-11	PAK5	48258
17	chr17:18833586	18833586	T	G	0.245868	1.20569	0.183991	5.6399e-11	PAK5	48273
17	chr17:13090035	13090035	A	G	0.277745	-1.16153	0.177254	5.64333e-11	PSD3	0
17	chr17:13090080	13090080	C	A	0.277745	-1.16153	0.177254	5.64333e-11	PSD3	0
17	chr17:18813919	18813919	C	CCTCT	0.500295	1.02444	0.156404	5.75374e-11	PAK5	28606
17	chr17:18434158	18434158	A	G	0.213695	1.26215	0.192777	5.86135e-11	LAMP5	500
17	chr17:18438940	18438940	C	T	0.213695	1.26215	0.192777	5.86135e-11	LAMP5	0
17	chr17:18438941	18438941	A	G	0.213695	1.26215	0.192777	5.86135e-11	LAMP5	0
17	chr17:18439524	18439524	C	G	0.213695	1.26215	0.192777	5.86135e-11	LAMP5	0
17	chr17:18193927	18193927	CT	C	0.233471	1.2264	0.18735	5.90768e-11	PLCB4	0
17	chr17:18851711	18851711	G	C	0.257084	1.18722	0.181375	5.92288e-11	PAK5	66398
17	chr17:18842999	18842999	G	A	0.245868	1.20807	0.184587	5.96084e-11	PAK5	57686
17	chr17:18420973	18420973	T	C	0.213991	1.25997	0.19256	6.01936e-11	LAMP5	13685
17	chr17:18741389	18741389	G	A	0.244982	1.20648	0.184434	6.08991e-11	PAK5	0
17	chr17:18603602	18603602	AT	A	0.499115	1.01883	0.15575	6.09196e-11	PAK5	0
17	chr17:18851783	18851783	T	C	0.257379	1.18461	0.181122	6.1353e-11	PAK5	66470
17	chr17:18846230	18846230	G	A	0.245868	1.20529	0.184287	6.13935e-11	PAK5	60917
17	chr17:18858585	18858585	A	C	0.249115	1.19595	0.18287	6.15526e-11	PAK5	73272
17	chr17:18425602	18425602	G	A	0.211629	1.26036	0.192738	6.18404e-11	LAMP5	9056
17	chr17:18425654	18425654	G	A	0.211629	1.26036	0.192738	6.18404e-11	LAMP5	9004
17	chr17:18425658	18425658	T	C	0.211629	1.26036	0.192738	6.18404e-11	LAMP5	9000
17	chr17:13089833	13089833	A	G	0.275974	-1.16344	0.177939	6.2155e-11	PSD3	0
17	chr17:18427331	18427331	G	A	0.211039	1.25982	0.19268	6.21726e-11	LAMP5	7327
17	chr17:18405276	18405276	A	G	0.197462	1.29915	0.198709	6.23548e-11	PLCB4	2744
17	chr17:16471357	16471357	T	A	0.341499	1.0919	0.16703	6.26926e-11	HAO1	273085
17	chr17:18838219	18838219	G	T	0.245868	1.20664	0.184599	6.29518e-11	PAK5	52906
17	chr17:18856552	18856552	C	T	0.245868	1.20664	0.184599	6.29518e-11	PAK5	71239
17	chr17:18856726	18856726	T	C	0.245868	1.20664	0.184599	6.29518e-11	PAK5	71413
17	chr17:18856839	18856839	C	T	0.245868	1.20664	0.184599	6.29518e-11	PAK5	71526
17	chr17:18858537	18858537	C	A	0.245868	1.20664	0.184599	6.29518e-11	PAK5	73224
17	chr17:18859348	18859348	C	T	0.245868	1.20664	0.184599	6.29518e-11	PAK5	74035
17	chr17:18858888	18858888	G	A	0.248524	1.194	0.18271	6.36303e-11	PAK5	73575
17	chr17:18477709	18477709	C	T	0.375738	1.05282	0.161108	6.36626e-11	PAK5	0
17	chr17:18170312	18170312	T	TGGA	0.229929	1.22963	0.188165	6.36666e-11	PLCB4	0
17	chr17:15417712	15417712	A	G	0.142562	1.40324	0.214743	6.382e-11	ENSSSCG00000043546	85271
17	chr17:16471327	16471327	C	T	0.341204	1.09309	0.167291	6.40061e-11	HAO1	273115
17	chr17:22318885	22318885	C	A	0.167651	1.469	0.224903	6.50124e-11	ESF1	100000
17	chr17:15933486	15933486	G	C	0.306671	-1.13814	0.174278	6.55234e-11	BMP2	172291
17	chr17:15933764	15933764	C	A	0.306671	-1.13814	0.174278	6.55234e-11	BMP2	172569
17	chr17:18581102	18581102	G	T	0.245868	1.20062	0.183856	6.5668e-11	PAK5	0
17	chr17:18856394	18856394	G	A	0.497639	-1.02289	0.156641	6.57038e-11	PAK5	71081
17	chr17:18856400	18856400	C	CA	0.497639	-1.02289	0.156641	6.57038e-11	PAK5	71087
17	chr17:18857074	18857074	A	G	0.497639	-1.02289	0.156641	6.57038e-11	PAK5	71761
17	chr17:18861547	18861547	C	T	0.246458	1.20551	0.184627	6.60106e-11	PAK5	76234
17	chr17:18332528	18332528	T	C	0.213991	1.26149	0.193204	6.60697e-11	PLCB4	0
17	chr17:18859526	18859526	G	A	0.246163	1.20081	0.183942	6.65823e-11	PAK5	74213
17	chr17:18564482	18564482	G	T	0.198642	1.29445	0.198318	6.7039e-11	PAK5	0
17	chr17:18188956	18188956	G	GA	0.234947	1.22273	0.187362	6.75419e-11	PLCB4	0
17	chr17:18188961	18188961	AC	A	0.234947	1.22273	0.187362	6.75419e-11	PLCB4	0
17	chr17:18188238	18188238	A	T	0.234652	1.22306	0.187451	6.8147e-11	PLCB4	0
17	chr17:18192802	18192802	A	G	0.234652	1.22306	0.187451	6.8147e-11	PLCB4	0
17	chr17:18481769	18481769	A	T	0.197462	1.2981	0.198974	6.84678e-11	PAK5	0
17	chr17:18858529	18858529	A	G	0.245573	1.20401	0.184554	6.85047e-11	PAK5	73216
17	chr17:18856915	18856915	C	T	0.246163	1.20445	0.184641	6.88268e-11	PAK5	71602
17	chr17:18856988	18856988	A	C	0.246163	1.20445	0.184641	6.88268e-11	PAK5	71675
17	chr17:18857030	18857030	T	C	0.246163	1.20445	0.184641	6.88268e-11	PAK5	71717
17	chr17:18857033	18857033	A	T	0.246163	1.20445	0.184641	6.88268e-11	PAK5	71720
17	chr17:18857098	18857098	A	G	0.246163	1.20445	0.184641	6.88268e-11	PAK5	71785
17	chr17:18860453	18860453	G	A	0.246163	1.20445	0.184641	6.88268e-11	PAK5	75140
17	chr17:18438816	18438816	C	T	0.213105	1.25645	0.192659	6.95564e-11	LAMP5	0
17	chr17:18438818	18438818	G	T	0.213105	1.25645	0.192659	6.95564e-11	LAMP5	0
17	chr17:18566352	18566352	T	C	0.214581	1.25532	0.192486	6.95698e-11	PAK5	0
17	chr17:18734057	18734057	C	T	0.245277	1.20149	0.184276	7.02753e-11	PAK5	0
17	chr17:18545727	18545727	A	G	0.183589	1.32398	0.203082	7.05706e-11	PAK5	0
17	chr17:18193218	18193218	T	C	0.234652	1.22102	0.187299	7.07442e-11	PLCB4	0
17	chr17:18439746	18439746	T	C	0.213695	1.25486	0.192536	7.14751e-11	LAMP5	0
17	chr17:15932181	15932181	C	A	0.307851	-1.13156	0.173699	7.29458e-11	BMP2	170986
17	chr17:18843410	18843410	C	T	0.246458	1.1958	0.183672	7.48802e-11	PAK5	58097
17	chr17:18847812	18847812	A	G	0.497639	-1.01758	0.156303	7.49941e-11	PAK5	62499
17	chr17:13093907	13093907	G	T	0.277155	-1.15742	0.177857	7.63633e-11	PSD3	0
17	chr17:18745803	18745803	T	C	0.244687	1.20044	0.184499	7.694e-11	PAK5	0
17	chr17:18188507	18188507	G	A	0.235242	1.21456	0.186715	7.77549e-11	PLCB4	0
17	chr17:18846176	18846176	G	A	0.256198	1.17773	0.18108	7.82622e-11	PAK5	60863
17	chr17:18862837	18862837	C	CT	0.246458	1.19997	0.184515	7.85389e-11	PAK5	77524
17	chr17:18862839	18862839	A	G	0.246458	1.19997	0.184515	7.85389e-11	PAK5	77526
17	chr17:18863319	18863319	C	CATGCCCCATA	0.246458	1.19997	0.184515	7.85389e-11	PAK5	78006
17	chr17:18835572	18835572	A	G	0.246458	1.19578	0.183884	7.87934e-11	PAK5	50259
17	chr17:18450934	18450934	GAC	G	0.2134	1.24966	0.192218	7.96427e-11	LAMP5	0
17	chr17:18145971	18145971	G	A	0.216647	1.26532	0.194672	8.04382e-11	PLCB4	0
17	chr17:18191487	18191487	G	A	0.231995	1.2175	0.187372	8.15121e-11	PLCB4	0
17	chr17:18125327	18125327	G	T	0.395218	-1.05981	0.163251	8.47544e-11	PLCB4	0
17	chr17:18436777	18436777	G	A	0.184475	1.31622	0.202768	8.51123e-11	LAMP5	0
17	chr17:18841659	18841659	C	T	0.245868	1.19501	0.184096	8.51438e-11	PAK5	56346
17	chr17:18458709	18458709	T	C	0.197757	1.27415	0.196295	8.52807e-11	PAK5	2353
17	chr17:18463865	18463865	T	C	0.197757	1.27415	0.196295	8.52807e-11	PAK5	0
17	chr17:18458978	18458978	A	C	0.197166	1.2736	0.196242	8.58433e-11	PAK5	2084
17	chr17:18860996	18860996	G	A	0.246458	1.19481	0.184217	8.82079e-11	PAK5	75683
17	chr17:18578091	18578091	C	G	0.202774	1.27706	0.197011	9.03865e-11	PAK5	0
17	chr17:18223332	18223332	C	T	0.217237	1.25239	0.193225	9.08288e-11	PLCB4	0
17	chr17:15830509	15830509	A	C	0.282763	-1.07489	0.165874	9.16029e-11	BMP2	69314
17	chr17:18450959	18450959	G	T	0.210744	1.24573	0.192283	9.25405e-11	LAMP5	0
17	chr17:18450964	18450964	T	C	0.210744	1.24573	0.192283	9.25405e-11	LAMP5	0
17	chr17:18856586	18856586	T	G	0.246458	1.19368	0.184261	9.28227e-11	PAK5	71273
17	chr17:18426998	18426998	T	C	0.214581	1.24621	0.192381	9.30593e-11	LAMP5	7660
17	chr17:18427006	18427006	C	T	0.214581	1.24621	0.192381	9.30593e-11	LAMP5	7652
17	chr17:18571507	18571507	A	G	0.201889	1.27983	0.197619	9.40472e-11	PAK5	0
17	chr17:18459334	18459334	C	T	0.213105	1.24958	0.192971	9.44994e-11	PAK5	1728
17	chr17:18459342	18459342	C	T	0.213105	1.24958	0.192971	9.44994e-11	PAK5	1720
17	chr17:18169048	18169048	G	A	0.234652	1.21343	0.187458	9.60124e-11	PLCB4	0
17	chr17:18169800	18169800	G	A	0.234652	1.21343	0.187458	9.60124e-11	PLCB4	0
17	chr17:18216127	18216127	T	TA	0.217237	1.23459	0.190738	9.62722e-11	PLCB4	0
17	chr17:18431324	18431324	C	T	0.208383	1.24801	0.19297	9.9706e-11	LAMP5	3334
17	chr17:15413774	15413774	A	T	0.143447	1.38774	0.2146	1.00215e-10	ENSSSCG00000043546	81333
17	chr17:15933902	15933902	C	A	0.307261	-1.12845	0.174529	1.00854e-10	BMP2	172707
17	chr17:15402916	15402916	T	G	0.145809	1.37715	0.213011	1.0121e-10	ENSSSCG00000043546	70475
17	chr17:18848137	18848137	C	T	0.496458	-1.00612	0.155662	1.02338e-10	PAK5	62824
17	chr17:15700031	15700031	A	G	0.364522	-1.03112	0.159551	1.02884e-10	BMP2	49804
17	chr17:18859426	18859426	T	A	0.246458	1.18806	0.183843	1.03068e-10	PAK5	74113
17	chr17:18743530	18743530	A	G	0.245573	1.19137	0.184368	1.03386e-10	PAK5	0
17	chr17:18431439	18431439	A	G	0.198642	1.27816	0.1978	1.03389e-10	LAMP5	3219
17	chr17:18431465	18431465	A	G	0.198642	1.27816	0.1978	1.03389e-10	LAMP5	3193
17	chr17:18193340	18193340	A	C	0.233471	1.21044	0.18739	1.05085e-10	PLCB4	0
17	chr17:18450049	18450049	C	T	0.197757	1.26817	0.196346	1.05525e-10	LAMP5	0
17	chr17:18098412	18098412	A	G	0.300472	-1.16353	0.180151	1.05651e-10	PLCB4	0
17	chr17:18421028	18421028	T	C	0.214286	1.24165	0.192247	1.05672e-10	LAMP5	13630
17	chr17:18575527	18575527	G	T	0.215762	1.24135	0.192203	1.05737e-10	PAK5	0
17	chr17:18424407	18424407	C	T	0.214876	1.23911	0.191899	1.0674e-10	LAMP5	10251
17	chr17:18807805	18807805	T	C	0.245868	1.17943	0.182661	1.06851e-10	PAK5	22492
17	chr17:18191684	18191684	A	G	0.234947	1.20721	0.187005	1.07855e-10	PLCB4	0
17	chr17:18426218	18426218	A	G	0.211629	1.24875	0.193478	1.08787e-10	LAMP5	8440
17	chr17:19038852	19038852	C	A	0.247639	1.18565	0.183707	1.08934e-10	ANKEF1	58292
17	chr17:18604129	18604129	G	C	0.49026	1.00288	0.155455	1.10895e-10	PAK5	0
17	chr17:19052023	19052023	T	A	0.245277	1.18625	0.183895	1.11362e-10	ANKEF1	71463
17	chr17:18522169	18522169	T	C	0.184179	1.30795	0.202773	1.1163e-10	PAK5	0
17	chr17:18857887	18857887	T	C	0.246458	1.1883	0.18426	1.12573e-10	PAK5	72574
17	chr17:18857953	18857953	G	A	0.246458	1.1883	0.18426	1.12573e-10	PAK5	72640
17	chr17:18857972	18857972	C	T	0.246458	1.1883	0.18426	1.12573e-10	PAK5	72659
17	chr17:18858038	18858038	C	T	0.246458	1.1883	0.18426	1.12573e-10	PAK5	72725
17	chr17:18547288	18547288	T	A	0.202184	1.27449	0.197656	1.13318e-10	PAK5	0
17	chr17:18572959	18572959	T	TA	0.202184	1.27449	0.197656	1.13318e-10	PAK5	0
17	chr17:18450439	18450439	C	G	0.210744	1.23966	0.192261	1.13491e-10	LAMP5	0
17	chr17:18450458	18450458	G	A	0.210744	1.23966	0.192261	1.13491e-10	LAMP5	0
17	chr17:18851008	18851008	G	C	0.242916	1.19216	0.184962	1.15273e-10	PAK5	65695
17	chr17:18434204	18434204	G	T	0.213695	1.23899	0.192311	1.17407e-10	LAMP5	454
17	chr17:18602894	18602894	G	T	0.497048	1.00931	0.156692	1.18416e-10	PAK5	0
17	chr17:18602903	18602903	TAAAAG	T	0.497048	1.00931	0.156692	1.18416e-10	PAK5	0
17	chr17:18602907	18602907	T	A	0.497048	1.00931	0.156692	1.18416e-10	PAK5	0
17	chr17:18858064	18858064	C	A	0.25974	1.16223	0.18045	1.18905e-10	PAK5	72751
17	chr17:18858071	18858071	C	A	0.25974	1.16223	0.18045	1.18905e-10	PAK5	72758
17	chr17:18853262	18853262	T	C	0.488194	1.00448	0.155978	1.19584e-10	PAK5	67949
17	chr17:19052274	19052274	T	C	0.438607	-1.02443	0.159092	1.20104e-10	ANKEF1	71714
17	chr17:18437971	18437971	GAGGGTTCTGCC	G	0.200118	1.27759	0.198409	1.20141e-10	LAMP5	0
17	chr17:18438447	18438447	TTC	T	0.200118	1.27759	0.198409	1.20141e-10	LAMP5	0
17	chr17:18438453	18438453	T	TCC	0.200118	1.27759	0.198409	1.20141e-10	LAMP5	0
17	chr17:18439262	18439262	T	C	0.200118	1.27759	0.198409	1.20141e-10	LAMP5	0
17	chr17:15957223	15957223	T	A	0.304309	-1.12087	0.174102	1.21042e-10	BMP2	196028
17	chr17:18475166	18475166	G	A	0.363046	1.04698	0.162625	1.21084e-10	PAK5	0
17	chr17:18450698	18450698	C	T	0.211039	1.23978	0.192591	1.21567e-10	LAMP5	0
17	chr17:18437532	18437532	G	T	0.213695	1.23855	0.192403	1.21645e-10	LAMP5	0
17	chr17:15933858	15933858	A	T	0.306966	-1.12331	0.174529	1.22473e-10	BMP2	172663
17	chr17:18603059	18603059	G	A	0.494097	-1.0024	0.155766	1.23214e-10	PAK5	0
17	chr17:18429929	18429929	T	A	0.221665	1.21046	0.188168	1.25209e-10	LAMP5	4729
17	chr17:18455101	18455101	T	C	0.213695	1.23985	0.192877	1.29158e-10	ENSSSCG00000037993	1474
17	chr17:18562576	18562576	A	G	0.202184	1.27277	0.198007	1.29371e-10	PAK5	0
17	chr17:18566426	18566426	T	G	0.202184	1.27277	0.198007	1.29371e-10	PAK5	0
17	chr17:18431951	18431951	C	G	0.186836	1.29805	0.202093	1.33572e-10	LAMP5	2707
17	chr17:18484415	18484415	G	T	0.488784	0.994177	0.154819	1.349e-10	PAK5	0
17	chr17:18565801	18565801	C	T	0.215466	1.23361	0.192125	1.35497e-10	PAK5	0
17	chr17:18437430	18437430	A	G	0.199823	1.27287	0.198277	1.3657e-10	LAMP5	0
17	chr17:18093572	18093572	G	A	0.309917	-1.14255	0.177999	1.37287e-10	PLCB4	0
17	chr17:18093574	18093574	TA	T	0.309917	-1.14255	0.177999	1.37287e-10	PLCB4	0
17	chr17:22318913	22318913	G	A	0.16706	1.44526	0.22542	1.44173e-10	ESF1	99972
17	chr17:22320237	22320237	A	G	0.16706	1.44526	0.22542	1.44173e-10	ESF1	98648
17	chr17:18852812	18852812	C	A	0.489669	0.999857	0.156029	1.47306e-10	PAK5	67499
17	chr17:18560737	18560737	A	G	0.214876	1.23076	0.192174	1.50935e-10	PAK5	0
17	chr17:18845278	18845278	A	AT	0.246458	1.17687	0.183764	1.5114e-10	PAK5	59965
17	chr17:18309232	18309232	A	G	0.286009	1.13978	0.178015	1.5262e-10	PLCB4	0
17	chr17:18452152	18452152	T	TG	0.2134	1.23201	0.192486	1.54871e-10	LAMP5	0
17	chr17:18475132	18475132	A	G	0.363341	1.04066	0.162641	1.56899e-10	PAK5	0
17	chr17:18575205	18575205	G	T	0.218418	1.2265	0.191708	1.57692e-10	PAK5	0
17	chr17:18169930	18169930	A	G	0.219008	1.23626	0.193252	1.58331e-10	PLCB4	0
17	chr17:18345316	18345316	A	T	0.200708	1.25849	0.196741	1.58798e-10	PLCB4	0
17	chr17:18582423	18582423	T	C	0.492031	0.997296	0.155965	1.61203e-10	PAK5	0
17	chr17:18858205	18858205	G	GTACTGCC	0.256494	1.15607	0.180836	1.62726e-10	PAK5	72892
17	chr17:18835612	18835612	T	C	0.243802	1.17806	0.184345	1.65325e-10	PAK5	50299
17	chr17:18360616	18360616	G	T	0.198937	1.26709	0.198324	1.66962e-10	PLCB4	0
17	chr17:18239278	18239278	T	C	0.217237	1.23115	0.192968	1.76994e-10	PLCB4	0
17	chr17:18239286	18239286	A	G	0.217237	1.23115	0.192968	1.76994e-10	PLCB4	0
17	chr17:18852680	18852680	C	A	0.489965	0.994951	0.155966	1.77931e-10	PAK5	67367
17	chr17:16660014	16660014	G	GCT	0.43536	1.01649	0.159355	1.78501e-10	HAO1	84428
17	chr17:18744056	18744056	T	A	0.482586	0.993719	0.155804	1.79386e-10	PAK5	0
17	chr17:18438420	18438420	C	T	0.213695	1.22644	0.192291	1.79395e-10	LAMP5	0
17	chr17:18673575	18673575	A	T	0.190673	1.27014	0.199153	1.79732e-10	PAK5	0
17	chr17:18229739	18229739	A	G	0.301063	1.12765	0.176824	1.8029e-10	PLCB4	0
17	chr17:18464349	18464349	C	T	0.197166	1.26798	0.198833	1.80455e-10	PAK5	0
17	chr17:18440297	18440297	T	G	0.214581	1.22669	0.192423	1.82995e-10	LAMP5	0
17	chr17:18440327	18440327	G	A	0.214581	1.22669	0.192423	1.82995e-10	LAMP5	0
17	chr17:18440637	18440637	C	A	0.214581	1.22669	0.192423	1.82995e-10	LAMP5	0
17	chr17:15892005	15892005	G	A	0.340319	-1.03618	0.162554	1.83709e-10	BMP2	130810
17	chr17:18228984	18228984	T	G	0.218713	1.22867	0.192795	1.85489e-10	PLCB4	0
17	chr17:18459186	18459186	C	T	0.214581	1.22463	0.192246	1.88867e-10	PAK5	1876
17	chr17:18459194	18459194	A	G	0.214581	1.22463	0.192246	1.88867e-10	PAK5	1868
17	chr17:18464911	18464911	T	A	0.214581	1.22463	0.192246	1.88867e-10	PAK5	0
17	chr17:18427854	18427854	T	C	0.215171	1.22468	0.192257	1.89007e-10	LAMP5	6804
17	chr17:18225452	18225452	GCGGGTT	G	0.225797	1.21889	0.191402	1.91247e-10	PLCB4	0
17	chr17:18124544	18124544	G	A	0.372786	-1.0481	0.164591	1.91655e-10	PLCB4	0
17	chr17:18124549	18124549	A	G	0.372786	-1.0481	0.164591	1.91655e-10	PLCB4	0
17	chr17:18124559	18124559	A	G	0.372786	-1.0481	0.164591	1.91655e-10	PLCB4	0
17	chr17:18125295	18125295	T	C	0.397875	-1.03743	0.162955	1.93546e-10	PLCB4	0
17	chr17:18098677	18098677	T	C	0.31464	-1.13784	0.178817	1.9767e-10	PLCB4	0
17	chr17:18576756	18576756	G	A	0.257379	1.14197	0.179496	1.99049e-10	PAK5	0
17	chr17:18468863	18468863	T	C	0.214581	1.22282	0.192287	2.02609e-10	PAK5	0
17	chr17:18452299	18452299	C	T	0.213695	1.22004	0.191927	2.06016e-10	LAMP5	0
17	chr17:18459597	18459597	G	A	0.214286	1.22317	0.192421	2.06061e-10	PAK5	1465
17	chr17:18459625	18459625	T	C	0.214286	1.22317	0.192421	2.06061e-10	PAK5	1437
17	chr17:18459631	18459631	T	C	0.214286	1.22317	0.192421	2.06061e-10	PAK5	1431
17	chr17:18422246	18422246	T	C	0.215171	1.222	0.192266	2.07401e-10	LAMP5	12412
17	chr17:18422281	18422281	C	T	0.215171	1.222	0.192266	2.07401e-10	LAMP5	12377
17	chr17:18239130	18239130	A	G	0.22137	1.21861	0.191767	2.08915e-10	PLCB4	0
17	chr17:18239246	18239246	A	G	0.22137	1.21861	0.191767	2.08915e-10	PLCB4	0
17	chr17:18169669	18169669	C	CATAGCA	0.229339	1.19815	0.188549	2.08995e-10	PLCB4	0
17	chr17:18563063	18563063	T	C	0.194215	1.25349	0.197266	2.094e-10	PAK5	0
17	chr17:18239351	18239351	C	A	0.221074	1.21912	0.191913	2.1188e-10	PLCB4	0
17	chr17:18093842	18093842	G	A	0.316411	-1.13303	0.178431	2.15375e-10	PLCB4	0
17	chr17:18120684	18120684	T	TAA	0.375443	-1.0543	0.166038	2.15647e-10	PLCB4	0
17	chr17:18460270	18460270	T	C	0.214876	1.2193	0.192068	2.17742e-10	PAK5	792
17	chr17:16507578	16507578	G	A	0.266234	1.13126	0.178219	2.18701e-10	HAO1	236864
17	chr17:18454741	18454741	T	TA	0.213991	1.22161	0.192569	2.24245e-10	ENSSSCG00000037993	1114
17	chr17:18455087	18455087	G	A	0.213991	1.22161	0.192569	2.24245e-10	ENSSSCG00000037993	1460
17	chr17:18095581	18095581	C	T	0.316116	-1.13197	0.17845	2.24822e-10	PLCB4	0
17	chr17:18169603	18169603	C	T	0.223731	1.19145	0.187845	2.25757e-10	PLCB4	0
17	chr17:18215387	18215387	G	GA	0.216647	1.22814	0.193633	2.259e-10	PLCB4	0
17	chr17:18856023	18856023	T	G	0.47137	-0.986159	0.155539	2.29369e-10	PAK5	70710
17	chr17:18464399	18464399	T	C	0.197166	1.25781	0.19842	2.31051e-10	PAK5	0
17	chr17:18323174	18323174	T	C	0.354782	-1.07743	0.170047	2.35726e-10	PLCB4	0
17	chr17:18458553	18458553	A	G	0.18536	1.28158	0.202293	2.36972e-10	PAK5	2509
17	chr17:18458656	18458656	C	T	0.18536	1.28158	0.202293	2.36972e-10	PAK5	2406
17	chr17:18463918	18463918	A	AGT	0.18536	1.28158	0.202293	2.36972e-10	PAK5	0
17	chr17:18099384	18099384	A	G	0.314345	-1.12941	0.178294	2.3805e-10	PLCB4	0
17	chr17:18439644	18439644	A	G	0.214286	1.21448	0.19187	2.45647e-10	LAMP5	0
17	chr17:18238304	18238304	C	T	0.217237	1.22547	0.193621	2.46417e-10	PLCB4	0
17	chr17:18132960	18132960	T	C	0.223731	1.21309	0.191666	2.46436e-10	PLCB4	0
17	chr17:18186638	18186638	C	T	0.303129	1.11525	0.17623	2.47749e-10	PLCB4	0
17	chr17:18600687	18600687	C	T	0.198052	1.26081	0.199243	2.48352e-10	PAK5	0
17	chr17:18210243	18210243	T	C	0.229929	1.1871	0.187615	2.49458e-10	PLCB4	0
17	chr17:22087624	22087624	A	G	0.263872	1.17528	0.185834	2.54286e-10	TASP1	0
17	chr17:18224388	18224388	G	C	0.220484	1.21566	0.192223	2.54549e-10	PLCB4	0
17	chr17:15635797	15635797	C	T	0.307851	-1.09241	0.172748	2.55298e-10	BMP2	114038
17	chr17:18460003	18460003	A	G	0.201594	1.24965	0.197729	2.61525e-10	PAK5	1059
17	chr17:18857638	18857638	T	C	0.250885	1.159	0.183415	2.63326e-10	PAK5	72325
17	chr17:18853054	18853054	G	A	0.489079	0.986044	0.156046	2.63392e-10	PAK5	67741
17	chr17:18853469	18853469	G	A	0.489079	0.986044	0.156046	2.63392e-10	PAK5	68156
17	chr17:18853886	18853886	G	C	0.489079	0.986044	0.156046	2.63392e-10	PAK5	68573
17	chr17:18853887	18853887	G	A	0.489079	0.986044	0.156046	2.63392e-10	PAK5	68574
17	chr17:18854532	18854532	T	A	0.489079	0.986044	0.156046	2.63392e-10	PAK5	69219
17	chr17:18854540	18854540	T	C	0.489079	0.986044	0.156046	2.63392e-10	PAK5	69227
17	chr17:18854565	18854565	T	C	0.489079	0.986044	0.156046	2.63392e-10	PAK5	69252
17	chr17:18459948	18459948	A	C	0.214876	1.21287	0.191944	2.63479e-10	PAK5	1114
17	chr17:18239405	18239405	G	A	0.22255	1.21128	0.191708	2.64371e-10	PLCB4	0
17	chr17:18489406	18489406	T	C	0.484652	0.98027	0.155254	2.71979e-10	PAK5	0
17	chr17:18119061	18119061	AAAC	A	0.373081	-1.05837	0.167684	2.75982e-10	PLCB4	0
17	chr17:18466393	18466393	A	G	0.201594	1.24625	0.197492	2.78366e-10	PAK5	0
17	chr17:18466516	18466516	GA	G	0.201594	1.24625	0.197492	2.78366e-10	PAK5	0
17	chr17:18466542	18466542	A	AAG	0.201594	1.24625	0.197492	2.78366e-10	PAK5	0
17	chr17:18466553	18466553	A	C	0.201594	1.24625	0.197492	2.78366e-10	PAK5	0
17	chr17:19046476	19046476	T	G	0.244097	1.16249	0.184226	2.78747e-10	ANKEF1	65916
17	chr17:19046478	19046478	G	A	0.244097	1.16249	0.184226	2.78747e-10	ANKEF1	65918
17	chr17:18853584	18853584	C	T	0.489374	0.985017	0.15612	2.80204e-10	PAK5	68271
17	chr17:18853600	18853600	G	T	0.489374	0.985017	0.15612	2.80204e-10	PAK5	68287
17	chr17:18167861	18167861	C	T	0.22196	1.21201	0.192103	2.8059e-10	PLCB4	0
17	chr17:18166183	18166183	G	C	0.22255	1.21091	0.19201	2.85414e-10	PLCB4	0
17	chr17:18836472	18836472	G	A	0.243506	1.15324	0.18287	2.85756e-10	PAK5	51159
17	chr17:18477697	18477697	C	T	0.363341	1.02398	0.162429	2.89771e-10	PAK5	0
17	chr17:18575957	18575957	A	T	0.203955	1.23952	0.196634	2.90647e-10	PAK5	0
17	chr17:18576271	18576271	T	G	0.203955	1.23952	0.196634	2.90647e-10	PAK5	0
17	chr17:18853536	18853536	G	T	0.488784	0.982888	0.155944	2.92244e-10	PAK5	68223
17	chr17:18596787	18596787	G	GC	0.198642	1.25176	0.198662	2.95825e-10	PAK5	0
17	chr17:18596788	18596788	CT	C	0.198642	1.25176	0.198662	2.95825e-10	PAK5	0
17	chr17:18187173	18187173	G	A	0.303719	1.11025	0.176224	2.97212e-10	PLCB4	0
17	chr17:18565294	18565294	T	C	0.19392	1.2442	0.197508	2.98606e-10	PAK5	0
17	chr17:18223822	18223822	T	C	0.218123	1.21752	0.19328	2.99126e-10	PLCB4	0
17	chr17:19017383	19017383	A	G	0.25059	1.15114	0.182785	3.01902e-10	ANKEF1	36823
17	chr17:18169714	18169714	G	C	0.232881	1.18295	0.187844	3.02475e-10	PLCB4	0
17	chr17:18165849	18165849	C	CTT	0.222255	1.2077	0.191776	3.02572e-10	PLCB4	0
17	chr17:18165860	18165860	A	G	0.222255	1.2077	0.191776	3.02572e-10	PLCB4	0
17	chr17:18458268	18458268	C	T	0.214581	1.20646	0.191606	3.04329e-10	PAK5	2794
17	chr17:18423281	18423281	T	C	0.202479	1.24278	0.197386	3.05011e-10	LAMP5	11377
17	chr17:16709874	16709874	A	G	0.156434	1.34308	0.213323	3.05434e-10	HAO1	34568
17	chr17:18860510	18860510	G	A	0.264168	1.13573	0.180399	3.06077e-10	PAK5	75197
17	chr17:18860581	18860581	C	T	0.264168	1.13573	0.180399	3.06077e-10	PAK5	75268
17	chr17:18436452	18436452	T	C	0.201594	1.24412	0.197623	3.06518e-10	LAMP5	0
17	chr17:18436468	18436468	G	A	0.201594	1.24412	0.197623	3.06518e-10	LAMP5	0
17	chr17:15414472	15414472	T	C	0.154073	1.30303	0.206982	3.06688e-10	ENSSSCG00000043546	82031
17	chr17:18395762	18395762	T	A	0.202774	1.24264	0.197422	3.08766e-10	PLCB4	0
17	chr17:18452235	18452235	T	C	0.200413	1.24735	0.198221	3.11931e-10	LAMP5	0
17	chr17:18098485	18098485	C	T	0.312574	-1.12426	0.178671	3.12716e-10	PLCB4	0
17	chr17:18098505	18098505	A	G	0.312574	-1.12426	0.178671	3.12716e-10	PLCB4	0
17	chr17:18480847	18480847	A	G	0.201004	1.24702	0.198215	3.14897e-10	PAK5	0
17	chr17:18563915	18563915	T	G	0.202774	1.24356	0.197693	3.16752e-10	PAK5	0
17	chr17:18855372	18855372	C	A	0.489374	0.981173	0.155985	3.17123e-10	PAK5	70059
17	chr17:18214999	18214999	G	A	0.217237	1.21734	0.193617	3.22874e-10	PLCB4	0
17	chr17:18239765	18239765	G	A	0.224026	1.20351	0.191439	3.2436e-10	PLCB4	0
17	chr17:18239775	18239775	C	T	0.224026	1.20351	0.191439	3.2436e-10	PLCB4	0
17	chr17:18239799	18239799	A	G	0.224026	1.20351	0.191439	3.2436e-10	PLCB4	0
17	chr17:18216041	18216041	G	A	0.217532	1.20892	0.192304	3.24714e-10	PLCB4	0
17	chr17:18457590	18457590	A	G	0.214876	1.20643	0.19193	3.26221e-10	PAK5	3472
17	chr17:18459214	18459214	G	C	0.214876	1.20643	0.19193	3.26221e-10	PAK5	1848
17	chr17:18459616	18459616	C	T	0.214876	1.20643	0.19193	3.26221e-10	PAK5	1446
17	chr17:18459632	18459632	C	T	0.214876	1.20643	0.19193	3.26221e-10	PAK5	1430
17	chr17:18459655	18459655	T	C	0.214876	1.20643	0.19193	3.26221e-10	PAK5	1407
17	chr17:18459660	18459660	A	G	0.214876	1.20643	0.19193	3.26221e-10	PAK5	1402
17	chr17:18463452	18463452	A	G	0.214876	1.20643	0.19193	3.26221e-10	PAK5	0
17	chr17:18465737	18465737	G	A	0.214876	1.20643	0.19193	3.26221e-10	PAK5	0
17	chr17:18465754	18465754	T	C	0.214876	1.20643	0.19193	3.26221e-10	PAK5	0
17	chr17:18230852	18230852	C	T	0.218418	1.21441	0.193273	3.31195e-10	PLCB4	0
17	chr17:18168530	18168530	A	G	0.22255	1.20475	0.191777	3.34146e-10	PLCB4	0
17	chr17:18120221	18120221	T	TC	0.373081	-1.04694	0.166698	3.37549e-10	PLCB4	0
17	chr17:18460598	18460598	C	G	0.211334	1.21078	0.192792	3.3801e-10	PAK5	464
17	chr17:18092862	18092862	T	G	0.315525	-1.12181	0.178645	3.39594e-10	PLCB4	0
17	chr17:18092947	18092947	A	G	0.315525	-1.12181	0.178645	3.39594e-10	PLCB4	0
17	chr17:18092969	18092969	A	C	0.315525	-1.12181	0.178645	3.39594e-10	PLCB4	0
17	chr17:15380271	15380271	G	C	0.153483	1.30854	0.208391	3.40209e-10	ENSSSCG00000043546	47830
17	chr17:18122468	18122468	C	A	0.375738	-1.03099	0.16424	3.44396e-10	PLCB4	0
17	chr17:18229631	18229631	C	T	0.298111	1.10765	0.176465	3.45491e-10	PLCB4	0
17	chr17:18229648	18229648	G	A	0.298111	1.10765	0.176465	3.45491e-10	PLCB4	0
17	chr17:15894038	15894038	T	C	0.340024	-1.02256	0.162914	3.458e-10	BMP2	132843
17	chr17:15894044	15894044	C	CT	0.340024	-1.02256	0.162914	3.458e-10	BMP2	132849
17	chr17:15894048	15894048	AG	A	0.340024	-1.02256	0.162914	3.458e-10	BMP2	132853
17	chr17:18421584	18421584	G	A	0.214876	1.20545	0.192052	3.4589e-10	LAMP5	13074
17	chr17:18560838	18560838	T	C	0.201594	1.2416	0.197818	3.46329e-10	PAK5	0
17	chr17:18096763	18096763	T	C	0.316116	-1.11854	0.178274	3.51203e-10	PLCB4	0
17	chr17:18096782	18096782	T	TACTTAG	0.316116	-1.11854	0.178274	3.51203e-10	PLCB4	0
17	chr17:18418898	18418898	T	A	0.215762	1.20381	0.191881	3.52537e-10	LAMP5	15760
17	chr17:18420405	18420405	C	A	0.215762	1.20381	0.191881	3.52537e-10	LAMP5	14253
17	chr17:18420407	18420407	T	A	0.215762	1.20381	0.191881	3.52537e-10	LAMP5	14251
17	chr17:18420473	18420473	C	G	0.215762	1.20381	0.191881	3.52537e-10	LAMP5	14185
17	chr17:18420837	18420837	G	A	0.215762	1.20381	0.191881	3.52537e-10	LAMP5	13821
17	chr17:18421261	18421261	C	T	0.215762	1.20381	0.191881	3.52537e-10	LAMP5	13397
17	chr17:18421866	18421866	G	C	0.215762	1.20381	0.191881	3.52537e-10	LAMP5	12792
17	chr17:18421882	18421882	G	T	0.215762	1.20381	0.191881	3.52537e-10	LAMP5	12776
17	chr17:18422950	18422950	G	A	0.215762	1.20381	0.191881	3.52537e-10	LAMP5	11708
17	chr17:18423972	18423972	A	G	0.215762	1.20381	0.191881	3.52537e-10	LAMP5	10686
17	chr17:18424009	18424009	A	G	0.215762	1.20381	0.191881	3.52537e-10	LAMP5	10649
17	chr17:18424432	18424432	T	A	0.215762	1.20381	0.191881	3.52537e-10	LAMP5	10226
17	chr17:18426841	18426841	T	G	0.215762	1.20381	0.191881	3.52537e-10	LAMP5	7817
17	chr17:18426871	18426871	T	C	0.215762	1.20381	0.191881	3.52537e-10	LAMP5	7787
17	chr17:18427307	18427307	T	C	0.215762	1.20381	0.191881	3.52537e-10	LAMP5	7351
17	chr17:18092379	18092379	T	C	0.315821	-1.12054	0.178637	3.54814e-10	PLCB4	0
17	chr17:18092973	18092973	T	C	0.315821	-1.12054	0.178637	3.54814e-10	PLCB4	0
17	chr17:18093389	18093389	G	A	0.315821	-1.12054	0.178637	3.54814e-10	PLCB4	0
17	chr17:18093520	18093520	A	G	0.315821	-1.12054	0.178637	3.54814e-10	PLCB4	0
17	chr17:18093647	18093647	C	G	0.315821	-1.12054	0.178637	3.54814e-10	PLCB4	0
17	chr17:18093655	18093655	G	C	0.315821	-1.12054	0.178637	3.54814e-10	PLCB4	0
17	chr17:18094770	18094770	T	C	0.315821	-1.12054	0.178637	3.54814e-10	PLCB4	0
17	chr17:18095110	18095110	TA	T	0.315821	-1.12054	0.178637	3.54814e-10	PLCB4	0
17	chr17:18095170	18095170	G	T	0.315821	-1.12054	0.178637	3.54814e-10	PLCB4	0
17	chr17:18095559	18095559	T	C	0.315821	-1.12054	0.178637	3.54814e-10	PLCB4	0
17	chr17:18095880	18095880	A	G	0.315821	-1.12054	0.178637	3.54814e-10	PLCB4	0
17	chr17:18095914	18095914	G	A	0.315821	-1.12054	0.178637	3.54814e-10	PLCB4	0
17	chr17:18096298	18096298	A	T	0.315821	-1.12054	0.178637	3.54814e-10	PLCB4	0
17	chr17:18096518	18096518	G	A	0.315821	-1.12054	0.178637	3.54814e-10	PLCB4	0
17	chr17:18096655	18096655	G	A	0.315821	-1.12054	0.178637	3.54814e-10	PLCB4	0
17	chr17:18096818	18096818	A	T	0.315821	-1.12054	0.178637	3.54814e-10	PLCB4	0
17	chr17:18096848	18096848	A	G	0.315821	-1.12054	0.178637	3.54814e-10	PLCB4	0
17	chr17:18097034	18097034	T	G	0.315821	-1.12054	0.178637	3.54814e-10	PLCB4	0
17	chr17:18099437	18099437	T	G	0.315821	-1.12054	0.178637	3.54814e-10	PLCB4	0
17	chr17:18099476	18099476	C	T	0.315821	-1.12054	0.178637	3.54814e-10	PLCB4	0
17	chr17:18099543	18099543	A	G	0.315821	-1.12054	0.178637	3.54814e-10	PLCB4	0
17	chr17:18100109	18100109	G	T	0.315821	-1.12054	0.178637	3.54814e-10	PLCB4	0
17	chr17:18440659	18440659	A	G	0.215171	1.20227	0.191684	3.56079e-10	LAMP5	0
17	chr17:18458680	18458680	G	A	0.18595	1.26726	0.202083	3.58767e-10	PAK5	2382
17	chr17:18458686	18458686	A	AT	0.18595	1.26726	0.202083	3.58767e-10	PAK5	2376
17	chr17:18299319	18299319	T	G	0.206316	1.23062	0.196317	3.64506e-10	PLCB4	0
17	chr17:18438631	18438631	A	G	0.200413	1.24501	0.198624	3.65267e-10	LAMP5	0
17	chr17:18239086	18239086	TTTA	T	0.225502	1.19946	0.191397	3.68386e-10	PLCB4	0
17	chr17:18239098	18239098	G	T	0.225502	1.19946	0.191397	3.68386e-10	PLCB4	0
17	chr17:18452972	18452972	G	A	0.211629	1.20317	0.192001	3.69311e-10	ENSSSCG00000037993	0
17	chr17:18561571	18561571	A	G	0.202184	1.24021	0.197932	3.70869e-10	PAK5	0
17	chr17:18561687	18561687	G	T	0.202184	1.24021	0.197932	3.70869e-10	PAK5	0
17	chr17:18427780	18427780	T	G	0.201594	1.24227	0.198287	3.72839e-10	LAMP5	6878
17	chr17:18829048	18829048	T	C	0.194805	1.26493	0.201931	3.74862e-10	PAK5	43735
17	chr17:16663826	16663826	T	TG	0.114522	1.64294	0.262283	3.75245e-10	HAO1	80616
17	chr17:16663874	16663874	T	C	0.114522	1.64294	0.262283	3.75245e-10	HAO1	80568
17	chr17:16663952	16663952	T	C	0.114522	1.64294	0.262283	3.75245e-10	HAO1	80490
17	chr17:16676442	16676442	C	A	0.114522	1.64294	0.262283	3.75245e-10	HAO1	68000
17	chr17:18427673	18427673	T	C	0.201299	1.24278	0.198402	3.75432e-10	LAMP5	6985
17	chr17:18538975	18538975	A	C	0.20307	1.23818	0.197727	3.79983e-10	PAK5	0
17	chr17:18563693	18563693	T	G	0.20307	1.23818	0.197727	3.79983e-10	PAK5	0
17	chr17:18564173	18564173	T	C	0.20307	1.23818	0.197727	3.79983e-10	PAK5	0
17	chr17:18574122	18574122	G	A	0.20307	1.23818	0.197727	3.79983e-10	PAK5	0
17	chr17:18576970	18576970	G	A	0.20307	1.23818	0.197727	3.79983e-10	PAK5	0
17	chr17:18578786	18578786	T	C	0.20425	1.22961	0.196363	3.80301e-10	PAK5	0
17	chr17:18579924	18579924	C	T	0.203955	1.23067	0.196537	3.80683e-10	PAK5	0
17	chr17:18860299	18860299	C	T	0.294864	1.08602	0.173442	3.81023e-10	PAK5	74986
17	chr17:18860306	18860306	C	T	0.294864	1.08602	0.173442	3.81023e-10	PAK5	74993
17	chr17:18238432	18238432	T	TC	0.221665	1.20341	0.192285	3.88725e-10	PLCB4	0
17	chr17:18439529	18439529	C	T	0.215171	1.20126	0.191955	3.89844e-10	LAMP5	0
17	chr17:18454862	18454862	C	G	0.215171	1.20126	0.191955	3.89844e-10	ENSSSCG00000037993	1235
17	chr17:18455816	18455816	C	T	0.215171	1.20126	0.191955	3.89844e-10	ENSSSCG00000037993	2189
17	chr17:18455830	18455830	G	A	0.215171	1.20126	0.191955	3.89844e-10	ENSSSCG00000037993	2203
17	chr17:18455901	18455901	A	C	0.215171	1.20126	0.191955	3.89844e-10	ENSSSCG00000037993	2274
17	chr17:18183463	18183463	A	G	0.221074	1.20023	0.191842	3.94057e-10	PLCB4	0
17	chr17:18092073	18092073	A	G	0.312869	-1.10824	0.177151	3.95114e-10	PLCB4	0
17	chr17:18092081	18092081	G	A	0.312869	-1.10824	0.177151	3.95114e-10	PLCB4	0
17	chr17:18464330	18464330	T	C	0.201299	1.23539	0.197495	3.9676e-10	PAK5	0
17	chr17:18419278	18419278	G	A	0.215466	1.19943	0.191756	3.97615e-10	LAMP5	15380
17	chr17:18420997	18420997	C	T	0.215466	1.19943	0.191756	3.97615e-10	LAMP5	13661
17	chr17:18236259	18236259	C	A	0.218713	1.20638	0.192875	3.98153e-10	PLCB4	0
17	chr17:18421622	18421622	C	T	0.21222	1.20157	0.192122	3.99528e-10	LAMP5	13036
17	chr17:16691491	16691491	T	C	0.114227	1.64173	0.26254	4.01963e-10	HAO1	52951
17	chr17:16693614	16693614	A	G	0.114227	1.64173	0.26254	4.01963e-10	HAO1	50828
17	chr17:16696311	16696311	G	T	0.114227	1.64173	0.26254	4.01963e-10	HAO1	48131
17	chr17:18440690	18440690	T	A	0.214876	1.19781	0.191552	4.02183e-10	LAMP5	0
17	chr17:18437472	18437472	C	T	0.214581	1.19978	0.191908	4.05643e-10	LAMP5	0
17	chr17:18420487	18420487	C	T	0.213105	1.19965	0.191929	4.09085e-10	LAMP5	14171
17	chr17:18420551	18420551	G	A	0.213105	1.19965	0.191929	4.09085e-10	LAMP5	14107
17	chr17:18420577	18420577	A	G	0.213105	1.19965	0.191929	4.09085e-10	LAMP5	14081
17	chr17:18421453	18421453	A	T	0.213105	1.19965	0.191929	4.09085e-10	LAMP5	13205
17	chr17:18421468	18421468	G	A	0.213105	1.19965	0.191929	4.09085e-10	LAMP5	13190
17	chr17:18421479	18421479	T	C	0.213105	1.19965	0.191929	4.09085e-10	LAMP5	13179
17	chr17:18425576	18425576	G	A	0.213105	1.19965	0.191929	4.09085e-10	LAMP5	9082
17	chr17:18431450	18431450	T	C	0.199823	1.23213	0.197173	4.13129e-10	LAMP5	3208
17	chr17:18422716	18422716	G	A	0.21281	1.20553	0.192944	4.15534e-10	LAMP5	11942
17	chr17:15894046	15894046	C	A	0.340614	-1.01859	0.163063	4.19506e-10	BMP2	132851
17	chr17:18094110	18094110	G	A	0.31523	-1.11614	0.17869	4.20476e-10	PLCB4	0
17	chr17:18094122	18094122	T	C	0.31523	-1.11614	0.17869	4.20476e-10	PLCB4	0
17	chr17:18419044	18419044	C	T	0.201299	1.23775	0.198166	4.21098e-10	LAMP5	15614
17	chr17:18419056	18419056	A	C	0.201299	1.23775	0.198166	4.21098e-10	LAMP5	15602
17	chr17:16666883	16666883	A	G	0.116883	1.61383	0.25838	4.21205e-10	HAO1	77559
17	chr17:18558547	18558547	C	T	0.202479	1.23542	0.197802	4.21712e-10	PAK5	0
17	chr17:18428029	18428029	T	C	0.198937	1.23945	0.198468	4.23499e-10	LAMP5	6629
17	chr17:18426535	18426535	T	A	0.211924	1.20326	0.192679	4.24124e-10	LAMP5	8123
17	chr17:18426550	18426550	T	C	0.211924	1.20326	0.192679	4.24124e-10	LAMP5	8108
17	chr17:18094716	18094716	A	G	0.315525	-1.11334	0.178282	4.24243e-10	PLCB4	0
17	chr17:18097472	18097472	A	G	0.315525	-1.11334	0.178282	4.24243e-10	PLCB4	0
17	chr17:18100133	18100133	T	TG	0.315525	-1.11334	0.178282	4.24243e-10	PLCB4	0
17	chr17:18100135	18100135	T	G	0.315525	-1.11334	0.178282	4.24243e-10	PLCB4	0
17	chr17:18603615	18603615	G	C	0.202479	1.23621	0.197968	4.25255e-10	PAK5	0
17	chr17:18438244	18438244	C	G	0.214581	1.19995	0.192163	4.25301e-10	LAMP5	0
17	chr17:18224525	18224525	CA	C	0.219008	1.2032	0.192698	4.26591e-10	PLCB4	0
17	chr17:18482910	18482910	T	A	0.4451	0.974584	0.156085	4.26677e-10	PAK5	0
17	chr17:18096974	18096974	T	C	0.316116	-1.11241	0.178182	4.28989e-10	PLCB4	0
17	chr17:18119033	18119033	T	G	0.372196	-1.04749	0.167796	4.30247e-10	PLCB4	0
17	chr17:18119038	18119038	G	A	0.372196	-1.04749	0.167796	4.30247e-10	PLCB4	0
17	chr17:18506832	18506832	A	G	0.201594	1.23284	0.197499	4.31258e-10	PAK5	0
17	chr17:18501148	18501148	C	A	0.202184	1.23258	0.19749	4.3421e-10	PAK5	0
17	chr17:18516818	18516818	C	A	0.202184	1.23258	0.19749	4.3421e-10	PAK5	0
17	chr17:18093160	18093160	A	G	0.315525	-1.11482	0.178678	4.396e-10	PLCB4	0
17	chr17:18094408	18094408	C	A	0.315525	-1.11482	0.178678	4.396e-10	PLCB4	0
17	chr17:18368631	18368631	T	C	0.202479	1.23225	0.197533	4.42555e-10	PLCB4	0
17	chr17:18097378	18097378	T	C	0.312574	-1.11052	0.178021	4.42878e-10	PLCB4	0
17	chr17:18166138	18166138	T	G	0.220779	1.19878	0.192196	4.45316e-10	PLCB4	0
17	chr17:18234815	18234815	T	C	0.222255	1.19411	0.191448	4.45363e-10	PLCB4	0
17	chr17:18092453	18092453	C	T	0.314935	-1.11272	0.178424	4.47813e-10	PLCB4	0
17	chr17:18096115	18096115	T	C	0.314935	-1.11272	0.178424	4.47813e-10	PLCB4	0
17	chr17:18096134	18096134	T	TAA	0.314935	-1.11272	0.178424	4.47813e-10	PLCB4	0
17	chr17:18119574	18119574	G	A	0.368654	-1.04624	0.167774	4.48816e-10	PLCB4	0
17	chr17:18239870	18239870	A	G	0.22255	1.19615	0.191841	4.51483e-10	PLCB4	0
17	chr17:18616987	18616987	T	G	0.198347	1.24555	0.199788	4.53724e-10	PAK5	0
17	chr17:18616995	18616995	T	C	0.198347	1.24555	0.199788	4.53724e-10	PAK5	0
17	chr17:18616996	18616996	T	TCA	0.198347	1.24555	0.199788	4.53724e-10	PAK5	0
17	chr17:18616999	18616999	GTATT	G	0.198347	1.24555	0.199788	4.53724e-10	PAK5	0
17	chr17:18389515	18389515	A	G	0.461924	-0.993566	0.15941	4.58255e-10	PLCB4	0
17	chr17:18419546	18419546	C	T	0.444215	0.991253	0.159104	4.65767e-10	LAMP5	15112
17	chr17:18600929	18600929	C	T	0.202774	1.23169	0.197859	4.8126e-10	PAK5	0
17	chr17:18601875	18601875	T	TA	0.202184	1.2323	0.198	4.85373e-10	PAK5	0
17	chr17:18601882	18601882	AT	A	0.202184	1.2323	0.198	4.85373e-10	PAK5	0
17	chr17:18119019	18119019	T	C	0.371901	-1.04532	0.167983	4.88444e-10	PLCB4	0
17	chr17:18222449	18222449	T	C	0.220779	1.19782	0.192528	4.92197e-10	PLCB4	0
17	chr17:18226734	18226734	T	A	0.220779	1.19782	0.192528	4.92197e-10	PLCB4	0
17	chr17:16471649	16471649	C	T	0.332645	1.02191	0.164307	4.98714e-10	HAO1	272793
17	chr17:22318458	22318458	A	G	0.171488	1.39087	0.223665	5.01827e-10	ESF1	100427
17	chr17:18119541	18119541	T	C	0.377509	-1.03101	0.165799	5.02029e-10	PLCB4	0
17	chr17:18464434	18464434	A	AC	0.201299	1.2255	0.197091	5.03775e-10	PAK5	0
17	chr17:18464487	18464487	C	T	0.201299	1.2255	0.197091	5.03775e-10	PAK5	0
17	chr17:18221811	18221811	G	GA	0.221665	1.1958	0.192324	5.04767e-10	PLCB4	0
17	chr17:18227745	18227745	T	C	0.221665	1.1958	0.192324	5.04767e-10	PLCB4	0
17	chr17:18231670	18231670	T	C	0.221665	1.1958	0.192324	5.04767e-10	PLCB4	0
17	chr17:18231687	18231687	T	C	0.221665	1.1958	0.192324	5.04767e-10	PLCB4	0
17	chr17:18234374	18234374	A	G	0.221665	1.1958	0.192324	5.04767e-10	PLCB4	0
17	chr17:18783553	18783553	T	C	0.198642	1.24001	0.19945	5.06337e-10	PAK5	0
17	chr17:18223252	18223252	G	A	0.22137	1.19639	0.192442	5.07198e-10	PLCB4	0
17	chr17:18233315	18233315	T	C	0.22137	1.19639	0.192442	5.07198e-10	PLCB4	0
17	chr17:18596298	18596298	G	A	0.197462	1.24147	0.199728	5.10625e-10	PAK5	0
17	chr17:18118770	18118770	A	T	0.378394	-1.02658	0.165248	5.21978e-10	PLCB4	0
17	chr17:18093257	18093257	C	CCG	0.31523	-1.10763	0.178322	5.25062e-10	PLCB4	0
17	chr17:18236026	18236026	A	T	0.217532	1.20068	0.193315	5.26377e-10	PLCB4	0
17	chr17:18236028	18236028	A	T	0.217532	1.20068	0.193315	5.26377e-10	PLCB4	0
17	chr17:18460117	18460117	C	T	0.214286	1.19251	0.19201	5.27612e-10	PAK5	945
17	chr17:18596648	18596648	C	T	0.198347	1.23885	0.199473	5.27828e-10	PAK5	0
17	chr17:18094447	18094447	A	G	0.315525	-1.10842	0.178475	5.28221e-10	PLCB4	0
17	chr17:18097050	18097050	A	G	0.315525	-1.10842	0.178475	5.28221e-10	PLCB4	0
17	chr17:18097075	18097075	G	A	0.315525	-1.10842	0.178475	5.28221e-10	PLCB4	0
17	chr17:18437270	18437270	G	A	0.200708	1.22679	0.197539	5.28611e-10	LAMP5	0
17	chr17:18345195	18345195	A	G	0.201594	1.22166	0.196744	5.31917e-10	PLCB4	0
17	chr17:18122940	18122940	A	G	0.382231	-1.02	0.16427	5.3227e-10	PLCB4	0
17	chr17:18095140	18095140	T	A	0.317296	-1.10513	0.17804	5.39428e-10	PLCB4	0
17	chr17:18578901	18578901	T	G	0.196281	1.21528	0.195812	5.42141e-10	PAK5	0
17	chr17:18578904	18578904	A	G	0.196281	1.21528	0.195812	5.42141e-10	PAK5	0
17	chr17:18464322	18464322	T	C	0.201594	1.22511	0.19741	5.43698e-10	PAK5	0
17	chr17:18122817	18122817	AAAT	A	0.378689	-1.0273	0.165545	5.4498e-10	PLCB4	0
17	chr17:18122848	18122848	T	G	0.378689	-1.0273	0.165545	5.4498e-10	PLCB4	0
17	chr17:18213304	18213304	T	C	0.220779	1.19533	0.192638	5.46748e-10	PLCB4	0
17	chr17:18457563	18457563	C	T	0.214286	1.19003	0.191806	5.49264e-10	PAK5	3499
17	chr17:18457570	18457570	G	A	0.214286	1.19003	0.191806	5.49264e-10	PAK5	3492
17	chr17:18237972	18237972	G	A	0.22137	1.19352	0.192382	5.5076e-10	PLCB4	0
17	chr17:18238017	18238017	T	C	0.22137	1.19352	0.192382	5.5076e-10	PLCB4	0
17	chr17:18238025	18238025	A	G	0.22137	1.19352	0.192382	5.5076e-10	PLCB4	0
17	chr17:18463134	18463134	C	T	0.211334	1.20037	0.193525	5.55072e-10	PAK5	0
17	chr17:18232791	18232791	G	A	0.22196	1.19283	0.192325	5.56892e-10	PLCB4	0
17	chr17:18348712	18348712	A	G	0.201889	1.22485	0.197509	5.59291e-10	PLCB4	0
17	chr17:18216647	18216647	C	T	0.220189	1.19364	0.192489	5.60899e-10	PLCB4	0
17	chr17:18861595	18861595	A	G	0.253837	1.12069	0.180728	5.61115e-10	PAK5	76282
17	chr17:23433748	23433748	G	T	0.166175	1.40613	0.226841	5.69121e-10	MACROD2	0
17	chr17:23433787	23433787	C	T	0.166175	1.40613	0.226841	5.69121e-10	MACROD2	0
17	chr17:18228773	18228773	G	A	0.218123	1.19346	0.192561	5.7245e-10	PLCB4	0
17	chr17:18430282	18430282	T	C	0.451004	-0.988286	0.159495	5.77957e-10	LAMP5	4376
17	chr17:18458510	18458510	A	G	0.201299	1.22496	0.197699	5.7883e-10	PAK5	2552
17	chr17:18458512	18458512	G	C	0.201299	1.22496	0.197699	5.7883e-10	PAK5	2550
17	chr17:22093722	22093722	T	C	0.261511	1.15282	0.186058	5.79105e-10	TASP1	0
17	chr17:18661587	18661587	AC	A	0.200708	1.23204	0.198883	5.83622e-10	PAK5	0
17	chr17:18217532	18217532	G	C	0.219008	1.19116	0.192334	5.89709e-10	PLCB4	0
17	chr17:18235862	18235862	A	G	0.221074	1.19216	0.192519	5.92348e-10	PLCB4	0
17	chr17:18421801	18421801	C	T	0.21281	1.19267	0.192617	5.9431e-10	LAMP5	12857
17	chr17:18421802	18421802	A	G	0.21281	1.19267	0.192617	5.9431e-10	LAMP5	12856
17	chr17:18211367	18211367	T	C	0.220484	1.19196	0.192509	5.95059e-10	PLCB4	0
17	chr17:18579309	18579309	T	C	0.196871	1.20959	0.19536	5.95615e-10	PAK5	0
17	chr17:18120344	18120344	A	T	0.372786	-1.03317	0.166952	6.07619e-10	PLCB4	0
17	chr17:18096566	18096566	C	G	0.316116	-1.10208	0.178124	6.12673e-10	PLCB4	0
17	chr17:18566571	18566571	G	A	0.202774	1.22333	0.197732	6.13839e-10	PAK5	0
17	chr17:18183892	18183892	T	C	0.223731	1.18644	0.191808	6.18727e-10	PLCB4	0
17	chr17:18212680	18212680	A	C	0.220484	1.19062	0.192487	6.19157e-10	PLCB4	0
17	chr17:18238507	18238507	C	G	0.22137	1.18876	0.19224	6.25885e-10	PLCB4	0
17	chr17:18238513	18238513	G	A	0.22137	1.18876	0.19224	6.25885e-10	PLCB4	0
17	chr17:18126983	18126983	G	A	0.377804	-1.02415	0.165649	6.30251e-10	PLCB4	0
17	chr17:18454543	18454543	A	C	0.201004	1.22419	0.198093	6.4157e-10	ENSSSCG00000037993	916
17	chr17:18237697	18237697	G	A	0.218713	1.18867	0.192376	6.45452e-10	PLCB4	0
17	chr17:16553985	16553985	A	T	0.411452	0.981472	0.158868	6.49597e-10	HAO1	190457
17	chr17:18120871	18120871	T	C	0.371015	-1.03309	0.167232	6.51025e-10	PLCB4	0
17	chr17:18194206	18194206	G	C	0.22314	1.17914	0.190885	6.52417e-10	PLCB4	0
17	chr17:18649287	18649287	G	A	0.200413	1.22774	0.19878	6.55955e-10	PAK5	0
17	chr17:18166067	18166067	A	G	0.22255	1.18297	0.191549	6.58316e-10	PLCB4	0
17	chr17:18094466	18094466	A	G	0.31464	-1.10063	0.178261	6.64836e-10	PLCB4	0
17	chr17:18457963	18457963	G	C	0.214876	1.18295	0.191668	6.74922e-10	PAK5	3099
17	chr17:18123129	18123129	G	A	0.378689	-1.02056	0.165388	6.79891e-10	PLCB4	0
17	chr17:18123133	18123133	T	C	0.378689	-1.02056	0.165388	6.79891e-10	PLCB4	0
17	chr17:18456981	18456981	T	C	0.216647	1.1946	0.193625	6.84378e-10	ENSSSCG00000037993	3354
17	chr17:18451759	18451759	C	A	0.172668	1.26802	0.205579	6.91403e-10	LAMP5	0
17	chr17:18601957	18601957	T	G	0.202479	1.21984	0.197772	6.92049e-10	PAK5	0
17	chr17:18100293	18100293	G	A	0.311983	-1.10035	0.178479	7.0415e-10	PLCB4	0
17	chr17:18100367	18100367	C	A	0.311983	-1.10035	0.178479	7.0415e-10	PLCB4	0
17	chr17:18100379	18100379	C	G	0.311983	-1.10035	0.178479	7.0415e-10	PLCB4	0
17	chr17:18587185	18587185	A	G	0.20307	1.22028	0.197955	7.07433e-10	PAK5	0
17	chr17:18483756	18483756	C	T	0.45425	0.978352	0.158712	7.07899e-10	PAK5	0
17	chr17:18423561	18423561	C	A	0.213105	1.18751	0.192645	7.08325e-10	LAMP5	11097
17	chr17:18170307	18170307	G	A	0.218713	1.18717	0.192601	7.09992e-10	PLCB4	0
17	chr17:18429667	18429667	T	G	0.21281	1.18785	0.192727	7.12004e-10	LAMP5	4991
17	chr17:18246095	18246095	G	C	0.223436	1.18092	0.191609	7.13105e-10	PLCB4	0
17	chr17:18119070	18119070	A	C	0.371311	-1.03065	0.16726	7.18348e-10	PLCB4	0
17	chr17:18390218	18390218	T	C	0.203365	1.21565	0.197333	7.25546e-10	PLCB4	0
17	chr17:15947992	15947992	T	C	0.489374	1.00114	0.162544	7.31186e-10	BMP2	186797
17	chr17:18116945	18116945	A	G	0.366588	-1.02385	0.166247	7.33899e-10	PLCB4	0
17	chr17:18187465	18187465	C	T	0.3049	1.07997	0.175384	7.37848e-10	PLCB4	0
17	chr17:18459935	18459935	A	ACT	0.202479	1.21529	0.197457	7.52019e-10	PAK5	1127
17	chr17:18459954	18459954	T	C	0.202479	1.21529	0.197457	7.52019e-10	PAK5	1108
17	chr17:18187855	18187855	TC	T	0.223436	1.18023	0.191804	7.58958e-10	PLCB4	0
17	chr17:18187857	18187857	C	CT	0.223436	1.18023	0.191804	7.58958e-10	PLCB4	0
17	chr17:18854479	18854479	T	C	0.496163	0.955043	0.155213	7.59842e-10	PAK5	69166
17	chr17:18854483	18854483	T	C	0.496163	0.955043	0.155213	7.59842e-10	PAK5	69170
17	chr17:18854495	18854495	A	T	0.496163	0.955043	0.155213	7.59842e-10	PAK5	69182
17	chr17:22087638	22087638	G	A	0.260331	1.15311	0.187478	7.71689e-10	TASP1	0
17	chr17:18604315	18604315	A	G	0.202184	1.21951	0.198408	7.92186e-10	PAK5	0
17	chr17:13097183	13097183	G	A	0.286009	-1.09976	0.178954	7.97128e-10	PSD3	0
17	chr17:18172743	18172743	T	A	0.218418	1.18255	0.192457	8.0219e-10	PLCB4	0
17	chr17:18603737	18603737	G	T	0.201889	1.21981	0.19855	8.06745e-10	PAK5	0
17	chr17:18603958	18603958	G	A	0.201889	1.21981	0.19855	8.06745e-10	PAK5	0
17	chr17:18604407	18604407	T	C	0.201889	1.21981	0.19855	8.06745e-10	PAK5	0
17	chr17:18606634	18606634	C	T	0.201889	1.21981	0.19855	8.06745e-10	PAK5	0
17	chr17:18607046	18607046	G	A	0.201889	1.21981	0.19855	8.06745e-10	PAK5	0
17	chr17:18609807	18609807	C	T	0.201889	1.21981	0.19855	8.06745e-10	PAK5	0
17	chr17:18610397	18610397	T	C	0.201889	1.21981	0.19855	8.06745e-10	PAK5	0
17	chr17:18614918	18614918	C	T	0.201889	1.21981	0.19855	8.06745e-10	PAK5	0
17	chr17:18622540	18622540	A	C	0.201889	1.21981	0.19855	8.06745e-10	PAK5	0
17	chr17:18216219	18216219	T	C	0.22137	1.18111	0.192276	8.10831e-10	PLCB4	0
17	chr17:18216296	18216296	A	G	0.22137	1.18111	0.192276	8.10831e-10	PLCB4	0
17	chr17:18556552	18556552	G	A	0.198937	1.22192	0.198932	8.12915e-10	PAK5	0
17	chr17:18224527	18224527	A	G	0.221074	1.18173	0.192398	8.14247e-10	PLCB4	0
17	chr17:18459875	18459875	A	C	0.202184	1.21368	0.197609	8.15873e-10	PAK5	1187
17	chr17:18460344	18460344	T	C	0.202184	1.21368	0.197609	8.15873e-10	PAK5	718
17	chr17:22093684	22093684	C	T	0.249115	1.16417	0.189562	8.18216e-10	TASP1	0
17	chr17:18167244	18167244	T	C	0.22314	1.17899	0.192027	8.26794e-10	PLCB4	0
17	chr17:18214858	18214858	A	G	0.211924	1.18717	0.193361	8.27008e-10	PLCB4	0
17	chr17:18102550	18102550	G	A	0.312279	-1.09403	0.178196	8.28097e-10	PLCB4	0
17	chr17:18314629	18314629	A	G	0.202774	1.21027	0.197147	8.3094e-10	PLCB4	0
17	chr17:18439063	18439063	C	T	0.202479	1.21055	0.19723	8.37036e-10	LAMP5	0
17	chr17:18439066	18439066	G	A	0.202479	1.21055	0.19723	8.37036e-10	LAMP5	0
17	chr17:18450837	18450837	G	A	0.199528	1.2124	0.197534	8.37489e-10	LAMP5	0
17	chr17:18438705	18438705	G	GT	0.201594	1.2148	0.197939	8.39659e-10	LAMP5	0
17	chr17:18463605	18463605	A	G	0.201594	1.21501	0.197978	8.40423e-10	PAK5	0
17	chr17:18463687	18463687	A	G	0.201594	1.21501	0.197978	8.40423e-10	PAK5	0
17	chr17:16554166	16554166	A	G	0.411747	0.971908	0.158375	8.42176e-10	HAO1	190276
17	chr17:16554134	16554134	T	A	0.409976	0.974607	0.158827	8.44809e-10	HAO1	190308
17	chr17:18122994	18122994	T	G	0.373672	-1.02091	0.166381	8.46537e-10	PLCB4	0
17	chr17:18123006	18123006	A	G	0.373672	-1.02091	0.166381	8.46537e-10	PLCB4	0
17	chr17:18224784	18224784	A	T	0.220189	1.18172	0.192615	8.5085e-10	PLCB4	0
17	chr17:18609455	18609455	C	T	0.199233	1.22394	0.199522	8.54991e-10	PAK5	0
17	chr17:18458266	18458266	C	G	0.202184	1.20922	0.197147	8.5921e-10	PAK5	2796
17	chr17:18453290	18453290	G	A	0.202184	1.20922	0.197147	8.5921e-10	ENSSSCG00000037993	0
17	chr17:18464860	18464860	A	G	0.202184	1.20922	0.197147	8.5921e-10	PAK5	0
17	chr17:18117518	18117518	C	G	0.371311	-1.0247	0.167072	8.60743e-10	PLCB4	0
17	chr17:18117643	18117643	G	A	0.371311	-1.0247	0.167072	8.60743e-10	PLCB4	0
17	chr17:18117890	18117890	T	C	0.371311	-1.0247	0.167072	8.60743e-10	PLCB4	0
17	chr17:18117891	18117891	C	T	0.371311	-1.0247	0.167072	8.60743e-10	PLCB4	0
17	chr17:18575778	18575778	G	A	0.205431	1.20249	0.196119	8.70809e-10	PAK5	0
17	chr17:18579161	18579161	A	G	0.205431	1.20249	0.196119	8.70809e-10	PAK5	0
17	chr17:18120283	18120283	C	T	0.372196	-1.02298	0.166902	8.83163e-10	PLCB4	0
17	chr17:18120285	18120285	T	C	0.372196	-1.02298	0.166902	8.83163e-10	PLCB4	0
17	chr17:18120286	18120286	C	T	0.372196	-1.02298	0.166902	8.83163e-10	PLCB4	0
17	chr17:18124832	18124832	A	G	0.372196	-1.02298	0.166902	8.83163e-10	PLCB4	0
17	chr17:18124859	18124859	TC	T	0.372196	-1.02298	0.166902	8.83163e-10	PLCB4	0
17	chr17:18237930	18237930	T	C	0.221074	1.17886	0.192337	8.83459e-10	PLCB4	0
17	chr17:16663972	16663972	A	T	0.115112	1.60096	0.261208	8.84004e-10	HAO1	80470
17	chr17:18559087	18559087	A	G	0.199823	1.21611	0.198456	8.90522e-10	PAK5	0
17	chr17:18474365	18474365	G	A	0.202774	1.20864	0.197338	9.08392e-10	PAK5	0
17	chr17:18425023	18425023	T	TATC	0.219303	1.17032	0.191136	9.18354e-10	LAMP5	9635
17	chr17:18601837	18601837	A	G	0.201594	1.21587	0.19858	9.19481e-10	PAK5	0
17	chr17:18601901	18601901	C	T	0.201594	1.21587	0.19858	9.19481e-10	PAK5	0
17	chr17:18601913	18601913	T	C	0.201594	1.21587	0.19858	9.19481e-10	PAK5	0
17	chr17:18607258	18607258	G	GC	0.201594	1.21587	0.19858	9.19481e-10	PAK5	0
17	chr17:18419726	18419726	A	AC	0.20307	1.20926	0.197513	9.21679e-10	LAMP5	14932
17	chr17:18427486	18427486	T	TCA	0.20307	1.20926	0.197513	9.21679e-10	LAMP5	7172
17	chr17:18458392	18458392	A	C	0.202479	1.20898	0.197483	9.24254e-10	PAK5	2670
17	chr17:18460879	18460879	C	G	0.202479	1.20898	0.197483	9.24254e-10	PAK5	183
17	chr17:18464237	18464237	C	A	0.202479	1.20898	0.197483	9.24254e-10	PAK5	0
17	chr17:18465824	18465824	TATTC	T	0.202479	1.20898	0.197483	9.24254e-10	PAK5	0
17	chr17:18466688	18466688	T	C	0.202479	1.20898	0.197483	9.24254e-10	PAK5	0
17	chr17:18466873	18466873	T	C	0.202479	1.20898	0.197483	9.24254e-10	PAK5	0
17	chr17:18466933	18466933	A	G	0.202479	1.20898	0.197483	9.24254e-10	PAK5	0
17	chr17:18467147	18467147	C	CT	0.202479	1.20898	0.197483	9.24254e-10	PAK5	0
17	chr17:18457078	18457078	C	T	0.202479	1.20898	0.197483	9.24254e-10	ENSSSCG00000037993	3451
17	chr17:18457099	18457099	C	T	0.202479	1.20898	0.197483	9.24254e-10	ENSSSCG00000037993	3472
17	chr17:18457107	18457107	C	T	0.202479	1.20898	0.197483	9.24254e-10	ENSSSCG00000037993	3480
17	chr17:22311626	22311626	G	A	0.175325	1.35047	0.220614	9.27397e-10	ESF1	107259
17	chr17:18195076	18195076	A	G	0.22196	1.17408	0.191805	9.28663e-10	PLCB4	0
17	chr17:18464102	18464102	C	T	0.202184	1.20939	0.197592	9.31874e-10	PAK5	0
17	chr17:18500942	18500942	T	C	0.198347	1.21489	0.19852	9.37192e-10	PAK5	0
17	chr17:18431127	18431127	T	A	0.202184	1.207	0.19725	9.40959e-10	LAMP5	3531
17	chr17:18431047	18431047	A	G	0.202774	1.20694	0.19726	9.44437e-10	LAMP5	3611
17	chr17:18431154	18431154	T	A	0.202774	1.20694	0.19726	9.44437e-10	LAMP5	3504
17	chr17:18431182	18431182	G	A	0.202774	1.20694	0.19726	9.44437e-10	LAMP5	3476
17	chr17:18236060	18236060	A	G	0.217237	1.18375	0.193495	9.49229e-10	PLCB4	0
17	chr17:18566304	18566304	T	C	0.20307	1.20819	0.197506	9.52235e-10	PAK5	0
17	chr17:18566316	18566316	T	C	0.20307	1.20819	0.197506	9.52235e-10	PAK5	0
17	chr17:18166569	18166569	C	T	0.22314	1.17285	0.191791	9.63956e-10	PLCB4	0
17	chr17:18124963	18124963	T	C	0.380756	-1.00906	0.165011	9.65056e-10	PLCB4	0
17	chr17:18860487	18860487	A	C	0.251476	1.12191	0.183466	9.65236e-10	PAK5	75174
17	chr17:18860541	18860541	T	C	0.251476	1.12191	0.183466	9.65236e-10	PAK5	75228
17	chr17:18451471	18451471	A	G	0.202479	1.20803	0.197581	9.70983e-10	LAMP5	0
17	chr17:18430254	18430254	T	G	0.202479	1.20811	0.197629	9.7758e-10	LAMP5	4404
17	chr17:18430255	18430255	T	C	0.202479	1.20811	0.197629	9.7758e-10	LAMP5	4403
17	chr17:18433540	18433540	T	A	0.202479	1.20811	0.197629	9.7758e-10	LAMP5	1118
17	chr17:18451408	18451408	A	G	0.202184	1.20842	0.19773	9.87227e-10	LAMP5	0
17	chr17:18451554	18451554	A	AT	0.202184	1.20842	0.19773	9.87227e-10	LAMP5	0
17	chr17:18452994	18452994	A	G	0.199528	1.20722	0.197581	9.96284e-10	ENSSSCG00000037993	0
17	chr17:18418849	18418849	T	TG	0.203365	1.20591	0.197405	1.00382e-09	LAMP5	15809
17	chr17:18419762	18419762	T	C	0.203365	1.20591	0.197405	1.00382e-09	LAMP5	14896
17	chr17:18419768	18419768	T	G	0.203365	1.20591	0.197405	1.00382e-09	LAMP5	14890
17	chr17:18420763	18420763	T	G	0.203365	1.20591	0.197405	1.00382e-09	LAMP5	13895
17	chr17:18427170	18427170	A	T	0.203365	1.20591	0.197405	1.00382e-09	LAMP5	7488
17	chr17:18427534	18427534	C	G	0.203365	1.20591	0.197405	1.00382e-09	LAMP5	7124
17	chr17:18427546	18427546	A	G	0.203365	1.20591	0.197405	1.00382e-09	LAMP5	7112
17	chr17:18430798	18430798	T	G	0.203365	1.20591	0.197405	1.00382e-09	LAMP5	3860
17	chr17:18431238	18431238	G	T	0.203365	1.20591	0.197405	1.00382e-09	LAMP5	3420
17	chr17:18414619	18414619	A	G	0.203365	1.20591	0.197405	1.00382e-09	PLCB4	12087
17	chr17:18452964	18452964	C	G	0.199233	1.20755	0.197725	1.01384e-09	ENSSSCG00000037993	0
17	chr17:18440870	18440870	C	T	0.215762	1.17083	0.191733	1.01789e-09	LAMP5	0
17	chr17:18119987	18119987	T	C	0.370425	-1.02182	0.167339	1.01956e-09	PLCB4	0
17	chr17:18124600	18124600	C	A	0.370425	-1.02182	0.167339	1.01956e-09	PLCB4	0
17	chr17:18124613	18124613	AG	A	0.370425	-1.02182	0.167339	1.01956e-09	PLCB4	0
17	chr17:18459242	18459242	T	C	0.201299	1.20532	0.197399	1.02164e-09	PAK5	1820
17	chr17:18460589	18460589	G	C	0.199233	1.2113	0.1984	1.02567e-09	PAK5	473
17	chr17:18237827	18237827	A	G	0.218418	1.17443	0.192364	1.02655e-09	PLCB4	0
17	chr17:18453414	18453414	T	C	0.202479	1.20369	0.197167	1.02868e-09	ENSSSCG00000037993	0
17	chr17:18456713	18456713	T	C	0.202479	1.20369	0.197167	1.02868e-09	ENSSSCG00000037993	3086
17	chr17:18440715	18440715	A	G	0.202774	1.20308	0.197092	1.0334e-09	LAMP5	0
17	chr17:18440718	18440718	A	C	0.202774	1.20308	0.197092	1.0334e-09	LAMP5	0
17	chr17:18422271	18422271	T	C	0.461629	-0.976556	0.159985	1.03413e-09	LAMP5	12387
17	chr17:18450543	18450543	T	C	0.202184	1.20397	0.197266	1.03913e-09	LAMP5	0
17	chr17:16209014	16209014	A	ACT	0.113636	1.58254	0.259327	1.04426e-09	BMP2	447819
17	chr17:18164977	18164977	T	C	0.223436	1.16984	0.191787	1.06269e-09	PLCB4	0
17	chr17:18166126	18166126	G	T	0.223436	1.16984	0.191787	1.06269e-09	PLCB4	0
17	chr17:18166412	18166412	G	A	0.223436	1.16984	0.191787	1.06269e-09	PLCB4	0
17	chr17:18166467	18166467	A	T	0.223436	1.16984	0.191787	1.06269e-09	PLCB4	0
17	chr17:18167160	18167160	C	T	0.223436	1.16984	0.191787	1.06269e-09	PLCB4	0
17	chr17:18174119	18174119	T	C	0.223436	1.16984	0.191787	1.06269e-09	PLCB4	0
17	chr17:18820135	18820135	T	C	0.199233	1.21737	0.199596	1.06635e-09	PAK5	34822
17	chr17:18118484	18118484	C	A	0.380165	-1.00359	0.164621	1.08481e-09	PLCB4	0
17	chr17:18116902	18116902	G	A	0.371015	-1.02083	0.167451	1.08583e-09	PLCB4	0
17	chr17:18116905	18116905	G	A	0.371015	-1.02083	0.167451	1.08583e-09	PLCB4	0
17	chr17:18117334	18117334	T	C	0.371015	-1.02083	0.167451	1.08583e-09	PLCB4	0
17	chr17:18454973	18454973	A	G	0.20307	1.20308	0.197357	1.08774e-09	ENSSSCG00000037993	1346
17	chr17:18118869	18118869	G	A	0.37072	-1.02019	0.16736	1.08892e-09	PLCB4	0
17	chr17:18209584	18209584	A	T	0.220484	1.17346	0.192511	1.09065e-09	PLCB4	0
17	chr17:18607578	18607578	T	C	0.455726	-0.969577	0.159067	1.09167e-09	PAK5	0
17	chr17:18430944	18430944	T	C	0.202184	1.20367	0.19751	1.09962e-09	LAMP5	3714
17	chr17:18433780	18433780	G	A	0.202184	1.20367	0.19751	1.09962e-09	LAMP5	878
17	chr17:18565162	18565162	G	A	0.203955	1.19949	0.196826	1.09996e-09	PAK5	0
17	chr17:18438116	18438116	C	T	0.213695	1.17236	0.19238	1.10117e-09	LAMP5	0
17	chr17:18117999	18117999	G	A	0.373672	-1.01725	0.166927	1.10151e-09	PLCB4	0
17	chr17:18436851	18436851	A	G	0.202774	1.20346	0.197505	1.10595e-09	LAMP5	0
17	chr17:18438966	18438966	G	C	0.202774	1.20346	0.197505	1.10595e-09	LAMP5	0
17	chr17:18439558	18439558	C	T	0.202774	1.20346	0.197505	1.10595e-09	LAMP5	0
17	chr17:18453368	18453368	T	TC	0.202774	1.20346	0.197505	1.10595e-09	ENSSSCG00000037993	0
17	chr17:18453813	18453813	A	G	0.202774	1.20346	0.197505	1.10595e-09	ENSSSCG00000037993	186
17	chr17:18453971	18453971	G	A	0.202774	1.20346	0.197505	1.10595e-09	ENSSSCG00000037993	344
17	chr17:18454266	18454266	T	A	0.202774	1.20346	0.197505	1.10595e-09	ENSSSCG00000037993	639
17	chr17:18454358	18454358	T	C	0.202774	1.20346	0.197505	1.10595e-09	ENSSSCG00000037993	731
17	chr17:18455308	18455308	C	T	0.202774	1.20346	0.197505	1.10595e-09	ENSSSCG00000037993	1681
17	chr17:18455646	18455646	T	C	0.202774	1.20346	0.197505	1.10595e-09	ENSSSCG00000037993	2019
17	chr17:18455849	18455849	C	A	0.202774	1.20346	0.197505	1.10595e-09	ENSSSCG00000037993	2222
17	chr17:18456075	18456075	C	T	0.202774	1.20346	0.197505	1.10595e-09	ENSSSCG00000037993	2448
17	chr17:18456130	18456130	G	A	0.202774	1.20346	0.197505	1.10595e-09	ENSSSCG00000037993	2503
17	chr17:18457034	18457034	T	G	0.202774	1.20346	0.197505	1.10595e-09	ENSSSCG00000037993	3407
17	chr17:18421644	18421644	A	ATGTTGGTGTCTC	0.199823	1.20518	0.197802	1.10894e-09	LAMP5	13014
17	chr17:18421657	18421657	A	ATT	0.199823	1.20518	0.197802	1.10894e-09	LAMP5	13001
17	chr17:18438350	18438350	A	T	0.202479	1.20378	0.197607	1.11668e-09	LAMP5	0
17	chr17:18438808	18438808	C	T	0.202479	1.20378	0.197607	1.11668e-09	LAMP5	0
17	chr17:18450659	18450659	C	A	0.202479	1.20378	0.197607	1.11668e-09	LAMP5	0
17	chr17:18454198	18454198	A	G	0.202479	1.20378	0.197607	1.11668e-09	ENSSSCG00000037993	571
17	chr17:18100406	18100406	T	C	0.313754	-1.0837	0.177935	1.12628e-09	PLCB4	0
17	chr17:18100428	18100428	T	A	0.313754	-1.0837	0.177935	1.12628e-09	PLCB4	0
17	chr17:18440183	18440183	C	A	0.216057	1.16669	0.191636	1.14289e-09	LAMP5	0
17	chr17:18117526	18117526	G	A	0.371015	-1.01659	0.166997	1.1471e-09	PLCB4	0
17	chr17:16554016	16554016	A	C	0.410862	0.969364	0.159253	1.15081e-09	HAO1	190426
17	chr17:18098328	18098328	T	C	0.313754	-1.08467	0.178209	1.15407e-09	PLCB4	0
17	chr17:15963160	15963160	T	C	0.489079	0.989448	0.162628	1.17131e-09	BMP2	201965
17	chr17:18829633	18829633	T	TA	0.196576	1.21559	0.199873	1.18819e-09	PAK5	44320
17	chr17:18117757	18117757	AGGAT	A	0.371311	-1.01764	0.167332	1.1901e-09	PLCB4	0
17	chr17:18452489	18452489	T	C	0.198052	1.20398	0.197985	1.19321e-09	LAMP5	0
17	chr17:16022297	16022297	T	C	0.181228	-1.22354	0.201207	1.19418e-09	BMP2	261102
17	chr17:18122891	18122891	T	C	0.378985	-1.0058	0.165406	1.19587e-09	PLCB4	0
17	chr17:18578183	18578183	A	AC	0.204841	1.19119	0.195916	1.20105e-09	PAK5	0
17	chr17:18578185	18578185	CT	C	0.204841	1.19119	0.195916	1.20105e-09	PAK5	0
17	chr17:18459985	18459985	A	C	0.202184	1.20041	0.197455	1.20603e-09	PAK5	1077
17	chr17:18455629	18455629	C	T	0.201889	1.19944	0.197316	1.21104e-09	ENSSSCG00000037993	2002
17	chr17:15706141	15706141	C	T	0.361275	-0.975548	0.160496	1.21429e-09	BMP2	43694
17	chr17:18419532	18419532	G	A	0.444805	0.968134	0.1593	1.22116e-09	LAMP5	15126
17	chr17:16503030	16503030	A	ATAGT	0.253837	1.11086	0.18279	1.22263e-09	HAO1	241412
17	chr17:22336979	22336979	T	G	0.170602	1.36195	0.224142	1.23001e-09	ESF1	81906
17	chr17:18210266	18210266	A	G	0.219599	1.16807	0.192287	1.243e-09	PLCB4	0
17	chr17:18116980	18116980	A	G	0.37013	-1.01761	0.16756	1.2544e-09	PLCB4	0
17	chr17:18117021	18117021	T	C	0.37013	-1.01761	0.16756	1.2544e-09	PLCB4	0
17	chr17:18117423	18117423	C	G	0.37013	-1.01761	0.16756	1.2544e-09	PLCB4	0
17	chr17:18117431	18117431	G	A	0.37013	-1.01761	0.16756	1.2544e-09	PLCB4	0
17	chr17:18117445	18117445	G	C	0.37013	-1.01761	0.16756	1.2544e-09	PLCB4	0
17	chr17:18117456	18117456	G	C	0.37013	-1.01761	0.16756	1.2544e-09	PLCB4	0
17	chr17:18117470	18117470	T	C	0.37013	-1.01761	0.16756	1.2544e-09	PLCB4	0
17	chr17:18118415	18118415	A	T	0.37013	-1.01761	0.16756	1.2544e-09	PLCB4	0
17	chr17:18118907	18118907	A	T	0.37013	-1.01761	0.16756	1.2544e-09	PLCB4	0
17	chr17:18118931	18118931	T	G	0.37013	-1.01761	0.16756	1.2544e-09	PLCB4	0
17	chr17:18118934	18118934	A	G	0.37013	-1.01761	0.16756	1.2544e-09	PLCB4	0
17	chr17:18118936	18118936	A	G	0.37013	-1.01761	0.16756	1.2544e-09	PLCB4	0
17	chr17:18119000	18119000	C	T	0.37013	-1.01761	0.16756	1.2544e-09	PLCB4	0
17	chr17:18119001	18119001	A	G	0.37013	-1.01761	0.16756	1.2544e-09	PLCB4	0
17	chr17:18119295	18119295	G	T	0.37013	-1.01761	0.16756	1.2544e-09	PLCB4	0
17	chr17:18119414	18119414	C	A	0.37013	-1.01761	0.16756	1.2544e-09	PLCB4	0
17	chr17:18119435	18119435	C	A	0.37013	-1.01761	0.16756	1.2544e-09	PLCB4	0
17	chr17:18121065	18121065	T	C	0.37013	-1.01761	0.16756	1.2544e-09	PLCB4	0
17	chr17:18122777	18122777	T	C	0.37013	-1.01761	0.16756	1.2544e-09	PLCB4	0
17	chr17:18123336	18123336	A	G	0.37013	-1.01761	0.16756	1.2544e-09	PLCB4	0
17	chr17:18123573	18123573	C	A	0.37013	-1.01761	0.16756	1.2544e-09	PLCB4	0
17	chr17:18123612	18123612	A	T	0.37013	-1.01761	0.16756	1.2544e-09	PLCB4	0
17	chr17:18123755	18123755	G	A	0.37013	-1.01761	0.16756	1.2544e-09	PLCB4	0
17	chr17:18123759	18123759	C	T	0.37013	-1.01761	0.16756	1.2544e-09	PLCB4	0
17	chr17:18123761	18123761	G	C	0.37013	-1.01761	0.16756	1.2544e-09	PLCB4	0
17	chr17:18124295	18124295	G	A	0.37013	-1.01761	0.16756	1.2544e-09	PLCB4	0
17	chr17:18124308	18124308	C	CTCCTCT	0.37013	-1.01761	0.16756	1.2544e-09	PLCB4	0
17	chr17:18124319	18124319	C	T	0.37013	-1.01761	0.16756	1.2544e-09	PLCB4	0
17	chr17:18124418	18124418	G	T	0.37013	-1.01761	0.16756	1.2544e-09	PLCB4	0
17	chr17:18124473	18124473	A	G	0.37013	-1.01761	0.16756	1.2544e-09	PLCB4	0
17	chr17:18124709	18124709	A	C	0.37013	-1.01761	0.16756	1.2544e-09	PLCB4	0
17	chr17:18450699	18450699	G	A	0.199823	1.20072	0.19777	1.2688e-09	LAMP5	0
17	chr17:18451015	18451015	G	A	0.199823	1.20072	0.19777	1.2688e-09	LAMP5	0
17	chr17:18451042	18451042	G	A	0.199823	1.20072	0.19777	1.2688e-09	LAMP5	0
17	chr17:18674364	18674364	T	G	0.19392	1.20488	0.198508	1.28163e-09	PAK5	0
17	chr17:18674365	18674365	T	A	0.19392	1.20488	0.198508	1.28163e-09	PAK5	0
17	chr17:18481582	18481582	C	T	0.454841	0.962225	0.158547	1.28705e-09	PAK5	0
17	chr17:18481592	18481592	C	T	0.454841	0.962225	0.158547	1.28705e-09	PAK5	0
17	chr17:18481594	18481594	C	T	0.454841	0.962225	0.158547	1.28705e-09	PAK5	0
17	chr17:18575248	18575248	T	A	0.22314	1.14095	0.188018	1.29258e-09	PAK5	0
17	chr17:18575249	18575249	G	T	0.22314	1.14095	0.188018	1.29258e-09	PAK5	0
17	chr17:18120016	18120016	AAAAACAAAAC	A	0.371311	-1.01345	0.167016	1.29521e-09	PLCB4	0
17	chr17:18120046	18120046	A	G	0.371311	-1.01345	0.167016	1.29521e-09	PLCB4	0
17	chr17:18120058	18120058	G	GA	0.371311	-1.01345	0.167016	1.29521e-09	PLCB4	0
17	chr17:18429371	18429371	G	T	0.461334	-0.970285	0.159917	1.29958e-09	LAMP5	5287
17	chr17:18123362	18123362	A	C	0.372786	-1.01079	0.16665	1.31662e-09	PLCB4	0
17	chr17:18123387	18123387	G	A	0.372786	-1.01079	0.16665	1.31662e-09	PLCB4	0
17	chr17:22316077	22316077	C	T	0.170602	1.36153	0.224518	1.32585e-09	ESF1	102808
17	chr17:18608413	18608413	A	T	0.201594	1.20244	0.198352	1.34307e-09	PAK5	0
17	chr17:18450274	18450274	A	AGGTTGCAGATGC	0.198642	1.20006	0.198015	1.35756e-09	LAMP5	0
17	chr17:18123840	18123840	T	C	0.371606	-1.01221	0.167063	1.37066e-09	PLCB4	0
17	chr17:18439982	18439982	C	G	0.212515	1.16646	0.192557	1.38053e-09	LAMP5	0
17	chr17:18117254	18117254	T	C	0.371015	-1.01487	0.167543	1.38346e-09	PLCB4	0
17	chr17:18479790	18479790	G	A	0.453365	0.956499	0.157933	1.39225e-09	PAK5	0
17	chr17:18464735	18464735	T	C	0.194215	1.20225	0.198516	1.39406e-09	PAK5	0
17	chr17:18464747	18464747	G	A	0.194215	1.20225	0.198516	1.39406e-09	PAK5	0
17	chr17:23639115	23639115	G	A	0.167946	1.36355	0.22522	1.41013e-09	MACROD2	0
17	chr17:23639189	23639189	A	AG	0.167946	1.36355	0.22522	1.41013e-09	MACROD2	0
17	chr17:23639512	23639512	C	A	0.167946	1.36355	0.22522	1.41013e-09	MACROD2	0
17	chr17:23644600	23644600	G	A	0.167946	1.36355	0.22522	1.41013e-09	MACROD2	0
17	chr17:18116836	18116836	T	C	0.382822	-1.00614	0.166194	1.4129e-09	PLCB4	0
17	chr17:16664036	16664036	A	C	0.116293	1.57629	0.260477	1.43445e-09	HAO1	80406
17	chr17:16664108	16664108	A	G	0.116293	1.57629	0.260477	1.43445e-09	HAO1	80334
17	chr17:16664111	16664111	T	C	0.116293	1.57629	0.260477	1.43445e-09	HAO1	80331
17	chr17:18455274	18455274	C	G	0.20307	1.19333	0.197212	1.43924e-09	ENSSSCG00000037993	1647
17	chr17:18172102	18172102	C	T	0.219303	1.16463	0.19251	1.45116e-09	PLCB4	0
17	chr17:18265368	18265368	G	T	0.207497	1.17973	0.195042	1.46125e-09	PLCB4	0
17	chr17:18671445	18671445	T	TC	0.452774	-0.963316	0.159273	1.46469e-09	PAK5	0
17	chr17:18123898	18123898	G	C	0.370425	-1.01122	0.16721	1.46988e-09	PLCB4	0
17	chr17:18830996	18830996	G	A	0.211629	1.16585	0.192798	1.47585e-09	PAK5	45683
17	chr17:18464201	18464201	G	GACCA	0.202184	1.19411	0.197482	1.4785e-09	PAK5	0
17	chr17:16499995	16499995	T	G	0.25974	1.08464	0.179383	1.48042e-09	HAO1	244447
17	chr17:18460118	18460118	A	G	0.201889	1.19456	0.197595	1.48965e-09	PAK5	944
17	chr17:18465141	18465141	A	G	0.202479	1.1893	0.196738	1.49326e-09	PAK5	0
17	chr17:18575911	18575911	A	C	0.205726	1.18323	0.195751	1.49807e-09	PAK5	0
17	chr17:18575917	18575917	G	A	0.205726	1.18323	0.195751	1.49807e-09	PAK5	0
17	chr17:18485804	18485804	T	G	0.451889	0.958826	0.158638	1.50244e-09	PAK5	0
17	chr17:18457694	18457694	G	A	0.202479	1.19158	0.19715	1.50311e-09	PAK5	3368
17	chr17:18457697	18457697	T	C	0.202479	1.19158	0.19715	1.50311e-09	PAK5	3365
17	chr17:18118832	18118832	G	GAATATATCAATATT	0.380756	-1.00524	0.16636	1.51667e-09	PLCB4	0
17	chr17:18120940	18120940	G	A	0.369835	-1.01268	0.167605	1.52172e-09	PLCB4	0
17	chr17:18632791	18632791	G	T	0.201004	1.1998	0.198599	1.52858e-09	PAK5	0
17	chr17:18166635	18166635	T	C	0.222845	1.15838	0.191753	1.5317e-09	PLCB4	0
17	chr17:18166640	18166640	T	C	0.222845	1.15838	0.191753	1.5317e-09	PLCB4	0
17	chr17:18455745	18455745	G	A	0.210744	1.15717	0.191576	1.5386e-09	ENSSSCG00000037993	2118
17	chr17:18837940	18837940	A	G	0.199823	1.20365	0.199379	1.57012e-09	PAK5	52627
17	chr17:18483135	18483135	G	C	0.450413	0.952647	0.157802	1.5703e-09	PAK5	0
17	chr17:18427585	18427585	C	G	0.200413	1.19634	0.198214	1.58382e-09	LAMP5	7073
17	chr17:16223351	16223351	C	T	0.114227	1.56718	0.259659	1.58431e-09	BMP2	462156
17	chr17:18428797	18428797	T	C	0.461039	-0.965057	0.159897	1.58477e-09	LAMP5	5861
17	chr17:18460853	18460853	T	TC	0.202774	1.18896	0.197068	1.60705e-09	PAK5	209
17	chr17:18466701	18466701	C	T	0.202774	1.18896	0.197068	1.60705e-09	PAK5	0
17	chr17:18467095	18467095	C	T	0.202774	1.18896	0.197068	1.60705e-09	PAK5	0
17	chr17:18464041	18464041	T	C	0.198937	1.19648	0.198414	1.63761e-09	PAK5	0
17	chr17:18166846	18166846	C	T	0.224026	1.15136	0.19097	1.6498e-09	PLCB4	0
17	chr17:22306712	22306712	T	G	0.171192	1.35041	0.223997	1.65298e-09	ESF1	112173
17	chr17:22306815	22306815	G	A	0.171192	1.35041	0.223997	1.65298e-09	ESF1	112070
17	chr17:22310515	22310515	C	T	0.171192	1.35041	0.223997	1.65298e-09	ESF1	108370
17	chr17:22310727	22310727	A	G	0.171192	1.35041	0.223997	1.65298e-09	ESF1	108158
17	chr17:22314805	22314805	T	C	0.171192	1.35041	0.223997	1.65298e-09	ESF1	104080
17	chr17:22314928	22314928	C	T	0.171192	1.35041	0.223997	1.65298e-09	ESF1	103957
17	chr17:22317600	22317600	C	T	0.171192	1.35041	0.223997	1.65298e-09	ESF1	101285
17	chr17:22319158	22319158	A	C	0.171192	1.35041	0.223997	1.65298e-09	ESF1	99727
17	chr17:22319259	22319259	C	T	0.171192	1.35041	0.223997	1.65298e-09	ESF1	99626
17	chr17:22319352	22319352	G	A	0.171192	1.35041	0.223997	1.65298e-09	ESF1	99533
17	chr17:22319462	22319462	A	T	0.171192	1.35041	0.223997	1.65298e-09	ESF1	99423
17	chr17:22320690	22320690	C	T	0.171192	1.35041	0.223997	1.65298e-09	ESF1	98195
17	chr17:22320880	22320880	G	A	0.171192	1.35041	0.223997	1.65298e-09	ESF1	98005
17	chr17:22321005	22321005	C	T	0.171192	1.35041	0.223997	1.65298e-09	ESF1	97880
17	chr17:22322156	22322156	C	T	0.171192	1.35041	0.223997	1.65298e-09	ESF1	96729
17	chr17:22322435	22322435	T	C	0.171192	1.35041	0.223997	1.65298e-09	ESF1	96450
17	chr17:22323823	22323823	A	C	0.171192	1.35041	0.223997	1.65298e-09	ESF1	95062
17	chr17:22324182	22324182	T	C	0.171192	1.35041	0.223997	1.65298e-09	ESF1	94703
17	chr17:18753569	18753569	C	T	0.199528	1.20256	0.199487	1.65714e-09	PAK5	0
17	chr17:18755212	18755212	A	G	0.199528	1.20256	0.199487	1.65714e-09	PAK5	0
17	chr17:18815875	18815875	A	G	0.199528	1.20256	0.199487	1.65714e-09	PAK5	30562
17	chr17:18653879	18653879	A	C	0.201594	1.19706	0.198583	1.66025e-09	PAK5	0
17	chr17:18664167	18664167	C	A	0.201594	1.19706	0.198583	1.66025e-09	PAK5	0
17	chr17:18847338	18847338	T	C	0.2134	1.14734	0.19034	1.66162e-09	PAK5	62025
17	chr17:16500978	16500978	C	T	0.256494	1.09341	0.181445	1.67913e-09	HAO1	243464
17	chr17:18809457	18809457	T	C	0.484357	-0.933531	0.154939	1.68956e-09	PAK5	24144
17	chr17:18117378	18117378	A	T	0.370425	-1.01014	0.167695	1.70513e-09	PLCB4	0
17	chr17:16658009	16658009	A	G	0.390201	1.00446	0.166778	1.71504e-09	HAO1	86433
17	chr17:16657874	16657874	A	G	0.387544	1.00728	0.167266	1.72227e-09	HAO1	86568
17	chr17:16657898	16657898	A	G	0.387544	1.00728	0.167266	1.72227e-09	HAO1	86544
17	chr17:16657900	16657900	C	T	0.387544	1.00728	0.167266	1.72227e-09	HAO1	86542
17	chr17:18452995	18452995	C	T	0.199823	1.18724	0.19717	1.72922e-09	ENSSSCG00000037993	0
17	chr17:18419683	18419683	A	G	0.20366	1.18614	0.19701	1.73649e-09	LAMP5	14975
17	chr17:18421287	18421287	C	T	0.20366	1.18614	0.19701	1.73649e-09	LAMP5	13371
17	chr17:18421874	18421874	C	G	0.20366	1.18614	0.19701	1.73649e-09	LAMP5	12784
17	chr17:21768821	21768821	A	G	0.22255	1.20945	0.200931	1.75256e-09	SPTLC3	663
17	chr17:22270065	22270065	G	T	0.169717	1.352	0.224624	1.75577e-09	ENSSSCG00000058041	131078
17	chr17:18453323	18453323	A	G	0.202774	1.18385	0.196763	1.7809e-09	ENSSSCG00000037993	0
17	chr17:18453326	18453326	G	A	0.202774	1.18385	0.196763	1.7809e-09	ENSSSCG00000037993	0
17	chr17:18453445	18453445	C	G	0.202774	1.18385	0.196763	1.7809e-09	ENSSSCG00000037993	0
17	chr17:16663162	16663162	C	T	0.115998	1.56859	0.260731	1.78658e-09	HAO1	81280
17	chr17:16663170	16663170	G	A	0.115998	1.56859	0.260731	1.78658e-09	HAO1	81272
17	chr17:23556715	23556715	T	C	0.168241	1.35597	0.225481	1.8136e-09	MACROD2	0
17	chr17:18455300	18455300	A	G	0.451594	-0.960123	0.159749	1.8532e-09	ENSSSCG00000037993	1673
17	chr17:18712378	18712378	C	T	0.451889	-0.957157	0.1593	1.87237e-09	PAK5	0
17	chr17:18859131	18859131	T	G	0.260921	1.07624	0.179131	1.87702e-09	PAK5	73818
17	chr17:15407687	15407687	A	C	0.0894333	1.59515	0.265639	1.91396e-09	ENSSSCG00000043546	75246
17	chr17:18453143	18453143	A	G	0.20307	1.18353	0.197096	1.91554e-09	ENSSSCG00000037993	0
17	chr17:18453144	18453144	C	T	0.20307	1.18353	0.197096	1.91554e-09	ENSSSCG00000037993	0
17	chr17:18453164	18453164	C	A	0.20307	1.18353	0.197096	1.91554e-09	ENSSSCG00000037993	0
17	chr17:18453639	18453639	T	C	0.20307	1.18353	0.197096	1.91554e-09	ENSSSCG00000037993	12
17	chr17:18453839	18453839	C	A	0.20307	1.18353	0.197096	1.91554e-09	ENSSSCG00000037993	212
17	chr17:18453936	18453936	C	G	0.20307	1.18353	0.197096	1.91554e-09	ENSSSCG00000037993	309
17	chr17:18453986	18453986	C	T	0.20307	1.18353	0.197096	1.91554e-09	ENSSSCG00000037993	359
17	chr17:18453987	18453987	C	T	0.20307	1.18353	0.197096	1.91554e-09	ENSSSCG00000037993	360
17	chr17:18454029	18454029	T	C	0.20307	1.18353	0.197096	1.91554e-09	ENSSSCG00000037993	402
17	chr17:18454053	18454053	C	T	0.20307	1.18353	0.197096	1.91554e-09	ENSSSCG00000037993	426
17	chr17:18454290	18454290	A	C	0.20307	1.18353	0.197096	1.91554e-09	ENSSSCG00000037993	663
17	chr17:18454299	18454299	G	A	0.20307	1.18353	0.197096	1.91554e-09	ENSSSCG00000037993	672
17	chr17:18454333	18454333	T	TCAG	0.20307	1.18353	0.197096	1.91554e-09	ENSSSCG00000037993	706
17	chr17:18454377	18454377	C	T	0.20307	1.18353	0.197096	1.91554e-09	ENSSSCG00000037993	750
17	chr17:18455384	18455384	C	T	0.20307	1.18353	0.197096	1.91554e-09	ENSSSCG00000037993	1757
17	chr17:18455509	18455509	G	A	0.20307	1.18353	0.197096	1.91554e-09	ENSSSCG00000037993	1882
17	chr17:18455528	18455528	G	A	0.20307	1.18353	0.197096	1.91554e-09	ENSSSCG00000037993	1901
17	chr17:18455584	18455584	G	A	0.20307	1.18353	0.197096	1.91554e-09	ENSSSCG00000037993	1957
17	chr17:18455907	18455907	T	G	0.20307	1.18353	0.197096	1.91554e-09	ENSSSCG00000037993	2280
17	chr17:18455989	18455989	G	A	0.20307	1.18353	0.197096	1.91554e-09	ENSSSCG00000037993	2362
17	chr17:18456042	18456042	G	A	0.20307	1.18353	0.197096	1.91554e-09	ENSSSCG00000037993	2415
17	chr17:18457894	18457894	C	T	0.202479	1.18401	0.197188	1.9195e-09	PAK5	3168
17	chr17:18427954	18427954	C	T	0.210744	1.15421	0.192247	1.92745e-09	LAMP5	6704
17	chr17:18453659	18453659	G	T	0.202774	1.18378	0.197194	1.93583e-09	ENSSSCG00000037993	32
17	chr17:18455349	18455349	G	A	0.202774	1.18378	0.197194	1.93583e-09	ENSSSCG00000037993	1722
17	chr17:18455370	18455370	C	A	0.202774	1.18378	0.197194	1.93583e-09	ENSSSCG00000037993	1743
17	chr17:18860658	18860658	A	AT	0.251476	1.09714	0.182859	1.97389e-09	PAK5	75345
17	chr17:18860667	18860667	A	G	0.251476	1.09714	0.182859	1.97389e-09	PAK5	75354
17	chr17:18860669	18860669	G	A	0.251476	1.09714	0.182859	1.97389e-09	PAK5	75356
17	chr17:16003235	16003235	A	T	0.18477	-1.20874	0.201477	1.98029e-09	BMP2	242040
17	chr17:18119316	18119316	C	A	0.363636	-1.00228	0.167151	2.01937e-09	PLCB4	0
17	chr17:18666972	18666972	C	A	0.452479	-0.954075	0.159151	2.03758e-09	PAK5	0
17	chr17:18101460	18101460	G	A	0.349469	-1.01497	0.169311	2.03854e-09	PLCB4	0
17	chr17:23555047	23555047	A	G	0.168241	1.34899	0.225045	2.04322e-09	MACROD2	0
17	chr17:18764407	18764407	T	C	0.450413	-0.946604	0.157957	2.06259e-09	PAK5	0
17	chr17:18422660	18422660	C	T	0.200708	1.18698	0.198096	2.07385e-09	LAMP5	11998
17	chr17:18423453	18423453	A	C	0.200708	1.18698	0.198096	2.07385e-09	LAMP5	11205
17	chr17:18117150	18117150	C	A	0.372491	-0.99664	0.166494	2.15009e-09	PLCB4	0
17	chr17:18117197	18117197	C	A	0.372491	-0.99664	0.166494	2.15009e-09	PLCB4	0
17	chr17:18117209	18117209	G	A	0.372491	-0.99664	0.166494	2.15009e-09	PLCB4	0
[truncated: 1,161 more rows]

## Sheet: Supplementary Data 7
Supplementary Data 7. Source data for Figure 1a.
Number of animals	Number of SNPs
1	4397349
2	16011848
3	18355183
4	19883078
5	20634910
6	21251834
7	21833493
8	22181303
9	22630734
10	23181960
11	23343988
12	23670073
13	23920477
14	24110407
15	24342807
16	24474686
17	26031642
18	26196671
19	26326434
20	27302800
25	30367982
30	30618555
35	31190550
40	31365231
45	32788686
50	32921845
55	33018549
60	33098643
65	33183115
70	33234031
75	33275447
80	34652235
85	35233031
90	35286806
95	35585633
100	36411568
200	39258544
400	42606203
600	43988655
800	44785824
1000	45589892
1500	46705128
2000	47573205
2259	47856446

## Sheet: Supplementary Data 8
Supplementary Data 8. Source data for Figure 1b.
Breed	Distance	Mean r2
Landrace	10	0.71164
Landrace	20	0.660791
Landrace	30	0.636042
Landrace	40	0.611301
Landrace	50	0.597655
Landrace	60	0.58612
Landrace	70	0.577056
Landrace	80	0.568691
Landrace	90	0.56324
Landrace	100	0.561997
Landrace	200	0.542474
Landrace	300	0.524058
Landrace	400	0.511165
Landrace	500	0.501644
Landrace	600	0.494805
Landrace	700	0.487099
Landrace	800	0.482577
Landrace	900	0.47682
Landrace	1000	0.472479
Landrace	1100	0.46868
Landrace	1200	0.463657
Landrace	1300	0.462111
Landrace	1400	0.456743
Landrace	1500	0.454562
Landrace	1600	0.452376
Landrace	1700	0.449118
Landrace	1800	0.446618
Landrace	1900	0.442709
Landrace	2000	0.441265
Landrace	2100	0.43963
Landrace	2200	0.434876
Landrace	2300	0.433079
Landrace	2400	0.432705
Landrace	2500	0.430088
Landrace	2600	0.426731
Landrace	2700	0.425959
Landrace	2800	0.423283
Landrace	2900	0.421291
Landrace	3000	0.417731
Landrace	3100	0.415892
Landrace	3200	0.414577
Landrace	3300	0.411391
Landrace	3400	0.411542
Landrace	3500	0.408716
Landrace	3600	0.407494
Landrace	3700	0.404255
Landrace	3800	0.404403
Landrace	3900	0.403331
Landrace	4000	0.402551
Landrace	4100	0.401248
Landrace	4200	0.399097
Landrace	4300	0.397305
Landrace	4400	0.396621
Landrace	4500	0.39414
Landrace	4600	0.392593
Landrace	4700	0.392495
Landrace	4800	0.390817
Landrace	4900	0.390408
Landrace	5000	0.389188
Landrace	5100	0.387579
Landrace	5200	0.386155
Landrace	5300	0.385959
Landrace	5400	0.383591
Landrace	5500	0.383808
Landrace	5600	0.381222
Landrace	5700	0.380332
Landrace	5800	0.379175
Landrace	5900	0.377667
Landrace	6000	0.377865
Landrace	6100	0.375386
Landrace	6200	0.376367
Landrace	6300	0.373755
Landrace	6400	0.372377
Landrace	6500	0.372089
Landrace	6600	0.371357
Landrace	6700	0.370043
Landrace	6800	0.369501
Landrace	6900	0.367499
Landrace	7000	0.367574
Landrace	7100	0.366816
Landrace	7200	0.366388
Landrace	7300	0.364175
Landrace	7400	0.363722
Landrace	7500	0.363373
Landrace	7600	0.3626
Landrace	7700	0.361328
Landrace	7800	0.360519
Landrace	7900	0.359732
Landrace	8000	0.359266
Landrace	8100	0.358384
Landrace	8200	0.354325
Landrace	8300	0.355585
Landrace	8400	0.355718
Landrace	8500	0.354828
Landrace	8600	0.353558
Landrace	8700	0.352319
Landrace	8800	0.351148
Landrace	8900	0.350708
Landrace	9000	0.350754
Landrace	9100	0.349657
Landrace	9200	0.350887
Landrace	9300	0.349506
Landrace	9400	0.349506
Landrace	9500	0.347533
Landrace	9600	0.347693
Landrace	9700	0.345636
Landrace	9800	0.345779
Landrace	9900	0.345376
Landrace	10000	0.3436
Landrace	10100	0.34333
Landrace	10200	0.344591
Landrace	10300	0.342195
Landrace	10400	0.341659
Landrace	10500	0.34083
Landrace	10600	0.339906
Landrace	10700	0.340029
Landrace	10800	0.3404
Landrace	10900	0.338282
Landrace	11000	0.339705
Landrace	11100	0.336865
Landrace	11200	0.336709
Landrace	11300	0.336167
Landrace	11400	0.33702
Landrace	11500	0.335793
Landrace	11600	0.335366
Landrace	11700	0.333571
Landrace	11800	0.334126
Landrace	11900	0.332498
Landrace	12000	0.332246
Landrace	12100	0.332861
Landrace	12200	0.331328
Landrace	12300	0.332264
Landrace	12400	0.3312
Landrace	12500	0.330197
Landrace	12600	0.329477
Landrace	12700	0.328158
Landrace	12800	0.327528
Landrace	12900	0.328146
Landrace	13000	0.328391
Landrace	13100	0.325796
Landrace	13200	0.326103
Landrace	13300	0.325067
Landrace	13400	0.324165
Landrace	13500	0.325178
Landrace	13600	0.324035
Landrace	13700	0.322139
Landrace	13800	0.323313
Landrace	13900	0.323818
Landrace	14000	0.32209
Landrace	14100	0.321866
Landrace	14200	0.321099
Landrace	14300	0.322035
Landrace	14400	0.321549
Landrace	14500	0.319973
Landrace	14600	0.320696
Landrace	14700	0.320363
Landrace	14800	0.317975
Landrace	14900	0.319041
Landrace	15000	0.318553
Landrace	15100	0.316852
Landrace	15200	0.315808
Landrace	15300	0.317019
Landrace	15400	0.317362
Landrace	15500	0.31675
Landrace	15600	0.317093
Landrace	15700	0.316822
Landrace	15800	0.317078
Landrace	15900	0.315017
Landrace	16000	0.316054
Landrace	16100	0.31517
Landrace	16200	0.31399
Landrace	16300	0.312868
Landrace	16400	0.31318
Landrace	16500	0.312926
Landrace	16600	0.312176
Landrace	16700	0.312611
Landrace	16800	0.313069
Landrace	16900	0.312202
Landrace	17000	0.310066
Landrace	17100	0.312757
Landrace	17200	0.310888
Landrace	17300	0.30981
Landrace	17400	0.308202
Landrace	17500	0.309535
Landrace	17600	0.307459
Landrace	17700	0.308048
Landrace	17800	0.30769
Landrace	17900	0.307768
Landrace	18000	0.307076
Landrace	18100	0.307702
Landrace	18200	0.305503
Landrace	18300	0.306638
Landrace	18400	0.305601
Landrace	18500	0.30395
Landrace	18600	0.303218
Landrace	18700	0.304097
Landrace	18800	0.305011
Landrace	18900	0.303558
Landrace	19000	0.303413
Landrace	19100	0.304248
Landrace	19200	0.303159
Landrace	19300	0.303603
Landrace	19400	0.302331
Landrace	19500	0.303175
Landrace	19600	0.302857
Landrace	19700	0.302714
Landrace	19800	0.302327
Landrace	19900	0.301486
Landrace	20000	0.30147
Landrace	20100	0.299923
Landrace	20200	0.299403
Landrace	20300	0.298976
Landrace	20400	0.297715
Landrace	20500	0.299483
Landrace	20600	0.299888
Landrace	20700	0.299306
Landrace	20800	0.298039
Landrace	20900	0.29782
Landrace	21000	0.297684
Landrace	21100	0.297422
Landrace	21200	0.297009
Landrace	21300	0.296228
Landrace	21400	0.295286
Landrace	21500	0.296218
Landrace	21600	0.295299
Landrace	21700	0.296625
Landrace	21800	0.295219
Landrace	21900	0.296006
Landrace	22000	0.294173
Landrace	22100	0.295653
Landrace	22200	0.294264
Landrace	22300	0.294864
Landrace	22400	0.294037
Landrace	22500	0.295108
Landrace	22600	0.295321
Landrace	22700	0.293092
Landrace	22800	0.294256
Landrace	22900	0.293581
Landrace	23000	0.293809
Landrace	23100	0.293433
Landrace	23200	0.29356
Landrace	23300	0.293507
Landrace	23400	0.292387
Landrace	23500	0.290337
Landrace	23600	0.290495
Landrace	23700	0.290566
Landrace	23800	0.288722
Landrace	23900	0.291057
Landrace	24000	0.289551
Landrace	24100	0.289995
Landrace	24200	0.289345
Landrace	24300	0.289632
Landrace	24400	0.289835
Landrace	24500	0.289928
Landrace	24600	0.289447
Landrace	24700	0.288623
Landrace	24800	0.287216
Landrace	24900	0.285899
Landrace	25000	0.287365
Landrace	25100	0.287172
Landrace	25200	0.285638
Landrace	25300	0.287033
Landrace	25400	0.286443
Landrace	25500	0.285431
Landrace	25600	0.286394
Landrace	25700	0.286167
Landrace	25800	0.285493
Landrace	25900	0.286525
Landrace	26000	0.283409
Landrace	26100	0.283833
Landrace	26200	0.284482
Landrace	26300	0.284188
Landrace	26400	0.284154
Landrace	26500	0.28279
Landrace	26600	0.283399
Landrace	26700	0.2846
Landrace	26800	0.283207
Landrace	26900	0.283456
Landrace	27000	0.282676
Landrace	27100	0.28195
Landrace	27200	0.28335
Landrace	27300	0.283193
Landrace	27400	0.282152
Landrace	27500	0.282122
Landrace	27600	0.282201
Landrace	27700	0.281795
Landrace	27800	0.281483
Landrace	27900	0.280564
Landrace	28000	0.28012
Landrace	28100	0.279481
Landrace	28200	0.278951
Landrace	28300	0.281017
Landrace	28400	0.279419
Landrace	28500	0.278545
Landrace	28600	0.279298
Landrace	28700	0.280215
Landrace	28800	0.279746
Landrace	28900	0.278415
Landrace	29000	0.278209
Landrace	29100	0.277745
Landrace	29200	0.278668
Landrace	29300	0.277758
Landrace	29400	0.276869
Landrace	29500	0.277574
Landrace	29600	0.279619
Landrace	29700	0.278021
Landrace	29800	0.277536
Landrace	29900	0.279539
Landrace	30000	0.277687
Landrace	30100	0.277863
Landrace	30200	0.276809
Landrace	30300	0.276823
Landrace	30400	0.275788
Landrace	30500	0.276266
Landrace	30600	0.275836
Landrace	30700	0.275377
Landrace	30800	0.275546
Landrace	30900	0.275068
Landrace	31000	0.275625
Landrace	31100	0.274184
Landrace	31200	0.273453
Landrace	31300	0.273773
Landrace	31400	0.273031
Landrace	31500	0.272936
Landrace	31600	0.273804
Landrace	31700	0.273332
Landrace	31800	0.273737
Landrace	31900	0.274113
Landrace	32000	0.274131
Landrace	32100	0.273825
Landrace	32200	0.273586
Landrace	32300	0.27318
Landrace	32400	0.272618
Landrace	32500	0.271642
Landrace	32600	0.27236
Landrace	32700	0.272338
Landrace	32800	0.272823
Landrace	32900	0.272309
Landrace	33000	0.273268
Landrace	33100	0.271628
Landrace	33200	0.272591
Landrace	33300	0.272042
Landrace	33400	0.272454
Landrace	33500	0.273721
Landrace	33600	0.272338
Landrace	33700	0.271439
Landrace	33800	0.270707
Landrace	33900	0.271313
Landrace	34000	0.271583
Landrace	34100	0.271559
Landrace	34200	0.270726
Landrace	34300	0.269848
Landrace	34400	0.26934
Landrace	34500	0.269885
Landrace	34600	0.269129
Landrace	34700	0.270123
Landrace	34800	0.269848
Landrace	34900	0.269681
Landrace	35000	0.268656
Landrace	35100	0.268699
Landrace	35200	0.269813
Landrace	35300	0.269522
Landrace	35400	0.268591
Landrace	35500	0.266948
Landrace	35600	0.267981
Landrace	35700	0.26655
Landrace	35800	0.26703
Landrace	35900	0.267001
Landrace	36000	0.267443
Landrace	36100	0.268619
Landrace	36200	0.268103
Landrace	36300	0.266727
Landrace	36400	0.267457
Landrace	36500	0.267615
Landrace	36600	0.266268
Landrace	36700	0.265314
Landrace	36800	0.266769
Landrace	36900	0.266132
Landrace	37000	0.268447
Landrace	37100	0.265699
Landrace	37200	0.266814
Landrace	37300	0.267384
Landrace	37400	0.265987
Landrace	37500	0.265602
Landrace	37600	0.268589
Landrace	37700	0.266867
Landrace	37800	0.267108
Landrace	37900	0.267393
Landrace	38000	0.266399
Landrace	38100	0.266078
Landrace	38200	0.266414
Landrace	38300	0.266468
Landrace	38400	0.266347
Landrace	38500	0.265796
Landrace	38600	0.264985
Landrace	38700	0.264754
Landrace	38800	0.265894
Landrace	38900	0.264502
Landrace	39000	0.263502
Landrace	39100	0.263846
Landrace	39200	0.264937
Landrace	39300	0.264619
Landrace	39400	0.264306
Landrace	39500	0.26468
Landrace	39600	0.264405
Landrace	39700	0.26491
Landrace	39800	0.263954
Landrace	39900	0.265591
Landrace	40000	0.262733
Landrace	40100	0.264076
Landrace	40200	0.264421
Landrace	40300	0.262239
Landrace	40400	0.263806
Landrace	40500	0.263371
Landrace	40600	0.263518
Landrace	40700	0.264401
Landrace	40800	0.263877
Landrace	40900	0.263305
Landrace	41000	0.263619
Landrace	41100	0.262938
Landrace	41200	0.263631
Landrace	41300	0.262809
Landrace	41400	0.262093
Landrace	41500	0.262411
Landrace	41600	0.262078
Landrace	41700	0.262733
Landrace	41800	0.26198
Landrace	41900	0.2633
Landrace	42000	0.261747
Landrace	42100	0.262542
Landrace	42200	0.261189
Landrace	42300	0.260983
Landrace	42400	0.26242
Landrace	42500	0.260849
Landrace	42600	0.2602
Landrace	42700	0.260548
Landrace	42800	0.261107
Landrace	42900	0.260673
Landrace	43000	0.259909
Landrace	43100	0.260423
Landrace	43200	0.260328
Landrace	43300	0.26047
Landrace	43400	0.260389
Landrace	43500	0.261134
Landrace	43600	0.259775
Landrace	43700	0.25932
Landrace	43800	0.25997
Landrace	43900	0.260526
Landrace	44000	0.261396
Landrace	44100	0.261153
Landrace	44200	0.261908
Landrace	44300	0.259641
Landrace	44400	0.260196
Landrace	44500	0.260152
Landrace	44600	0.259377
Landrace	44700	0.259201
Landrace	44800	0.259609
Landrace	44900	0.259136
Landrace	45000	0.259359
Landrace	45100	0.258324
Landrace	45200	0.259435
Landrace	45300	0.258831
Landrace	45400	0.259127
Landrace	45500	0.258169
Landrace	45600	0.257509
Landrace	45700	0.25747
Landrace	45800	0.257886
Landrace	45900	0.257834
Landrace	46000	0.257387
Landrace	46100	0.257559
Landrace	46200	0.257575
Landrace	46300	0.256153
Landrace	46400	0.257199
Landrace	46500	0.256568
Landrace	46600	0.255948
Landrace	46700	0.255843
Landrace	46800	0.256638
Landrace	46900	0.256857
Landrace	47000	0.254961
Landrace	47100	0.255201
Landrace	47200	0.255785
Landrace	47300	0.256348
Landrace	47400	0.255036
Landrace	47500	0.256587
Landrace	47600	0.256298
Landrace	47700	0.256253
Landrace	47800	0.2572
Landrace	47900	0.255765
Landrace	48000	0.255415
Landrace	48100	0.254815
Landrace	48200	0.2569
Landrace	48300	0.255533
Landrace	48400	0.254748
Landrace	48500	0.254473
Landrace	48600	0.255571
Landrace	48700	0.254939
Landrace	48800	0.25528
Landrace	48900	0.255518
Landrace	49000	0.254696
Landrace	49100	0.255197
Landrace	49200	0.254323
Landrace	49300	0.25555
Landrace	49400	0.255319
Landrace	49500	0.254453
Landrace	49600	0.253701
Landrace	49700	0.25521
Landrace	49800	0.254017
Landrace	49900	0.254572
Landrace	50000	0.253972
Landrace	50100	0.253369
Landrace	50200	0.253931
Landrace	50300	0.253886
Landrace	50400	0.253748
Landrace	50500	0.254489
Landrace	50600	0.254183
Landrace	50700	0.254249
Landrace	50800	0.253494
Landrace	50900	0.253692
Landrace	51000	0.25364
Landrace	51100	0.253754
Landrace	51200	0.254258
Landrace	51300	0.253962
Landrace	51400	0.253725
Landrace	51500	0.253624
Landrace	51600	0.252111
Landrace	51700	0.253805
Landrace	51800	0.252444
Landrace	51900	0.253261
Landrace	52000	0.254897
Landrace	52100	0.253673
Landrace	52200	0.251713
Landrace	52300	0.252335
Landrace	52400	0.252035
Landrace	52500	0.250728
Landrace	52600	0.253233
Landrace	52700	0.251514
Landrace	52800	0.25207
Landrace	52900	0.25169
Landrace	53000	0.250822
Landrace	53100	0.250332
Landrace	53200	0.251026
Landrace	53300	0.251774
Landrace	53400	0.252117
Landrace	53500	0.251524
Landrace	53600	0.250692
Landrace	53700	0.251043
Landrace	53800	0.251488
Landrace	53900	0.2504
Landrace	54000	0.251078
Landrace	54100	0.250508
Landrace	54200	0.251496
Landrace	54300	0.251754
Landrace	54400	0.251102
Landrace	54500	0.251137
Landrace	54600	0.25156
Landrace	54700	0.25198
Landrace	54800	0.25104
Landrace	54900	0.251152
Landrace	55000	0.250515
Landrace	55100	0.251605
Landrace	55200	0.251555
Landrace	55300	0.249885
Landrace	55400	0.249967
Landrace	55500	0.24918
Landrace	55600	0.249661
Landrace	55700	0.24904
Landrace	55800	0.248976
Landrace	55900	0.249568
Landrace	56000	0.249891
Landrace	56100	0.250687
Landrace	56200	0.250374
Landrace	56300	0.248487
Landrace	56400	0.250012
Landrace	56500	0.248999
Landrace	56600	0.249351
Landrace	56700	0.24984
Landrace	56800	0.248878
Landrace	56900	0.248311
Landrace	57000	0.248247
Landrace	57100	0.247886
Landrace	57200	0.248329
Landrace	57300	0.248585
Landrace	57400	0.249948
Landrace	57500	0.250302
Landrace	57600	0.248529
Landrace	57700	0.248036
Landrace	57800	0.24916
Landrace	57900	0.248601
Landrace	58000	0.247928
Landrace	58100	0.247296
Landrace	58200	0.246749
Landrace	58300	0.247654
Landrace	58400	0.247101
Landrace	58500	0.246788
Landrace	58600	0.247033
Landrace	58700	0.246741
Landrace	58800	0.24654
Landrace	58900	0.24753
Landrace	59000	0.24622
Landrace	59100	0.245706
Landrace	59200	0.246022
Landrace	59300	0.244615
Landrace	59400	0.245208
Landrace	59500	0.2446
Landrace	59600	0.244376
Landrace	59700	0.246019
Landrace	59800	0.24475
Landrace	59900	0.245395
Landrace	60000	0.245403
Landrace	60100	0.244546
Landrace	60200	0.243063
Landrace	60300	0.244963
Landrace	60400	0.245486
Landrace	60500	0.243916
Landrace	60600	0.244089
Landrace	60700	0.243323
Landrace	60800	0.244454
Landrace	60900	0.24461
Landrace	61000	0.244147
Landrace	61100	0.243987
Landrace	61200	0.244084
Landrace	61300	0.244418
Landrace	61400	0.243478
Landrace	61500	0.244996
Landrace	61600	0.245881
Landrace	61700	0.244036
Landrace	61800	0.244105
Landrace	61900	0.24398
Landrace	62000	0.243518
Landrace	62100	0.244494
Landrace	62200	0.242158
Landrace	62300	0.244212
Landrace	62400	0.24358
Landrace	62500	0.241618
Landrace	62600	0.243224
Landrace	62700	0.242474
Landrace	62800	0.242575
Landrace	62900	0.242924
Landrace	63000	0.242719
Landrace	63100	0.242447
Landrace	63200	0.241728
Landrace	63300	0.242212
Landrace	63400	0.241667
Landrace	63500	0.241168
Landrace	63600	0.242082
Landrace	63700	0.241154
Landrace	63800	0.241313
Landrace	63900	0.24175
Landrace	64000	0.241833
Landrace	64100	0.24035
Landrace	64200	0.240795
Landrace	64300	0.240257
Landrace	64400	0.240451
Landrace	64500	0.240447
Landrace	64600	0.239881
Landrace	64700	0.240039
Landrace	64800	0.241727
Landrace	64900	0.240029
Landrace	65000	0.241207
Landrace	65100	0.240679
Landrace	65200	0.240587
Landrace	65300	0.241443
Landrace	65400	0.239866
Landrace	65500	0.239737
Landrace	65600	0.241574
Landrace	65700	0.239855
Landrace	65800	0.240171
Landrace	65900	0.238865
Landrace	66000	0.239595
Landrace	66100	0.239259
Landrace	66200	0.239356
Landrace	66300	0.240382
Landrace	66400	0.239772
Landrace	66500	0.238417
Landrace	66600	0.239177
Landrace	66700	0.239214
Landrace	66800	0.239911
Landrace	66900	0.238951
Landrace	67000	0.240567
Landrace	67100	0.239428
Landrace	67200	0.239608
Landrace	67300	0.239717
Landrace	67400	0.239455
Landrace	67500	0.238838
Landrace	67600	0.239477
Landrace	67700	0.239589
Landrace	67800	0.239516
Landrace	67900	0.239548
Landrace	68000	0.238279
Landrace	68100	0.239282
Landrace	68200	0.240077
Landrace	68300	0.240845
Landrace	68400	0.239761
Landrace	68500	0.240183
Landrace	68600	0.239427
Landrace	68700	0.239528
Landrace	68800	0.23875
Landrace	68900	0.238575
Landrace	69000	0.239223
Landrace	69100	0.238737
Landrace	69200	0.240168
Landrace	69300	0.238365
Landrace	69400	0.238832
Landrace	69500	0.238848
Landrace	69600	0.237437
Landrace	69700	0.237187
Landrace	69800	0.238337
Landrace	69900	0.237161
Landrace	70000	0.238034
Landrace	70100	0.23701
Landrace	70200	0.238713
Landrace	70300	0.238935
Landrace	70400	0.236896
Landrace	70500	0.238106
Landrace	70600	0.23736
Landrace	70700	0.23906
Landrace	70800	0.238676
Landrace	70900	0.237847
Landrace	71000	0.237785
Landrace	71100	0.238066
Landrace	71200	0.237723
Landrace	71300	0.238315
Landrace	71400	0.237295
Landrace	71500	0.237995
Landrace	71600	0.237194
Landrace	71700	0.238074
Landrace	71800	0.237394
Landrace	71900	0.237803
Landrace	72000	0.238716
Landrace	72100	0.238343
Landrace	72200	0.237701
Landrace	72300	0.238969
Landrace	72400	0.238336
Landrace	72500	0.237645
Landrace	72600	0.238651
Landrace	72700	0.239029
Landrace	72800	0.238147
Landrace	72900	0.238971
Landrace	73000	0.238379
Landrace	73100	0.237975
Landrace	73200	0.237508
Landrace	73300	0.238777
Landrace	73400	0.237524
Landrace	73500	0.238014
Landrace	73600	0.2389
Landrace	73700	0.238272
Landrace	73800	0.238568
Landrace	73900	0.237988
Landrace	74000	0.23823
Landrace	74100	0.237664
Landrace	74200	0.237536
Landrace	74300	0.236559
Landrace	74400	0.236742
Landrace	74500	0.238214
Landrace	74600	0.238359
Landrace	74700	0.237468
Landrace	74800	0.236076
Landrace	74900	0.236274
Landrace	75000	0.23808
Landrace	75100	0.238734
Landrace	75200	0.239677
Landrace	75300	0.237365
Landrace	75400	0.239004
Landrace	75500	0.23751
Landrace	75600	0.237932
Landrace	75700	0.238393
Landrace	75800	0.239046
Landrace	75900	0.239489
Landrace	76000	0.23782
Landrace	76100	0.236699
Landrace	76200	0.236622
Landrace	76300	0.23774
Landrace	76400	0.237186
Landrace	76500	0.237218
Landrace	76600	0.23774
Landrace	76700	0.235139
Landrace	76800	0.235903
Landrace	76900	0.236067
Landrace	77000	0.23545
Landrace	77100	0.234605
Landrace	77200	0.234816
Landrace	77300	0.235132
Landrace	77400	0.235015
Landrace	77500	0.23507
Landrace	77600	0.234076
Landrace	77700	0.235358
Landrace	77800	0.233742
Landrace	77900	0.235779
Landrace	78000	0.23545
Landrace	78100	0.234935
Landrace	78200	0.236047
Landrace	78300	0.234888
Landrace	78400	0.23465
Landrace	78500	0.234405
Landrace	78600	0.233877
Landrace	78700	0.234296
Landrace	78800	0.234105
Landrace	78900	0.233657
Landrace	79000	0.233377
Landrace	79100	0.234027
Landrace	79200	0.233841
Landrace	79300	0.234068
Landrace	79400	0.234141
Landrace	79500	0.234592
Landrace	79600	0.233395
Landrace	79700	0.234116
Landrace	79800	0.233345
Landrace	79900	0.23273
Landrace	80000	0.232896
Landrace	80100	0.231999
Landrace	80200	0.233366
Landrace	80300	0.23275
Landrace	80400	0.231807
Landrace	80500	0.232268
Landrace	80600	0.231753
Landrace	80700	0.231423
Landrace	80800	0.232521
Landrace	80900	0.231219
Landrace	81000	0.230525
Landrace	81100	0.23094
Landrace	81200	0.231229
Landrace	81300	0.231144
Landrace	81400	0.231878
Landrace	81500	0.230447
Landrace	81600	0.23002
Landrace	81700	0.231949
Landrace	81800	0.232424
Landrace	81900	0.23067
Landrace	82000	0.231607
Landrace	82100	0.23205
Landrace	82200	0.231653
Landrace	82300	0.230555
Landrace	82400	0.231451
Landrace	82500	0.230241
Landrace	82600	0.231149
Landrace	82700	0.231374
Landrace	82800	0.231666
Landrace	82900	0.231128
Landrace	83000	0.230542
Landrace	83100	0.231394
Landrace	83200	0.229654
Landrace	83300	0.228615
Landrace	83400	0.229208
Landrace	83500	0.229571
Landrace	83600	0.229612
Landrace	83700	0.230161
Landrace	83800	0.22981
Landrace	83900	0.2288
Landrace	84000	0.229211
Landrace	84100	0.228711
Landrace	84200	0.229471
Landrace	84300	0.229891
Landrace	84400	0.229839
Landrace	84500	0.230498
Landrace	84600	0.230473
Landrace	84700	0.228223
Landrace	84800	0.228647
Landrace	84900	0.229672
Landrace	85000	0.229275
Landrace	85100	0.228521
Landrace	85200	0.229144
Landrace	85300	0.228485
Landrace	85400	0.229101
Landrace	85500	0.228387
Landrace	85600	0.228669
Landrace	85700	0.228389
Landrace	85800	0.227633
Landrace	85900	0.228822
Landrace	86000	0.22832
Landrace	86100	0.22757
Landrace	86200	0.227239
Landrace	86300	0.22703
Landrace	86400	0.227509
Landrace	86500	0.22754
Landrace	86600	0.227671
Landrace	86700	0.226091
Landrace	86800	0.226696
Landrace	86900	0.226617
Landrace	87000	0.226225
Landrace	87100	0.227686
Landrace	87200	0.226044
Landrace	87300	0.226103
Landrace	87400	0.227339
Landrace	87500	0.226386
Landrace	87600	0.226905
Landrace	87700	0.225501
Landrace	87800	0.225382
Landrace	87900	0.226247
Landrace	88000	0.225934
Landrace	88100	0.224207
Landrace	88200	0.224899
Landrace	88300	0.22517
Landrace	88400	0.224358
Landrace	88500	0.225214
Landrace	88600	0.225078
Landrace	88700	0.225539
Landrace	88800	0.225959
Landrace	88900	0.226503
Landrace	89000	0.224791
Landrace	89100	0.226283
Landrace	89200	0.226664
Landrace	89300	0.225643
Landrace	89400	0.225653
Landrace	89500	0.226562
Landrace	89600	0.224816
Landrace	89700	0.225525
Landrace	89800	0.226071
Landrace	89900	0.226066
Landrace	90000	0.226244
Landrace	90100	0.226692
Landrace	90200	0.225942
Landrace	90300	0.226007
Landrace	90400	0.225722
Landrace	90500	0.225577
Landrace	90600	0.225169
Landrace	90700	0.225871
Landrace	90800	0.226779
Landrace	90900	0.225317
Landrace	91000	0.225686
Landrace	91100	0.224495
Landrace	91200	0.225591
Landrace	91300	0.226049
Landrace	91400	0.226181
Landrace	91500	0.224345
Landrace	91600	0.225345
Landrace	91700	0.225613
Landrace	91800	0.225513
Landrace	91900	0.225115
Landrace	92000	0.223754
Landrace	92100	0.225845
Landrace	92200	0.225322
Landrace	92300	0.225386
Landrace	92400	0.224975
Landrace	92500	0.225764
Landrace	92600	0.226338
Landrace	92700	0.225179
Landrace	92800	0.225078
Landrace	92900	0.224683
Landrace	93000	0.224637
Landrace	93100	0.225057
Landrace	93200	0.224215
Landrace	93300	0.22416
Landrace	93400	0.224122
Landrace	93500	0.22415
Landrace	93600	0.223754
Landrace	93700	0.223545
Landrace	93800	0.224843
Landrace	93900	0.223631
Landrace	94000	0.224701
Landrace	94100	0.224587
Landrace	94200	0.223683
Landrace	94300	0.223667
Landrace	94400	0.223488
Landrace	94500	0.224518
Landrace	94600	0.223341
Landrace	94700	0.222702
Landrace	94800	0.224018
Landrace	94900	0.223345
Landrace	95000	0.223138
Landrace	95100	0.223261
Landrace	95200	0.22193
Landrace	95300	0.223551
Landrace	95400	0.222568
Landrace	95500	0.222462
Landrace	95600	0.22318
Landrace	95700	0.222994
Landrace	95800	0.222233
Landrace	95900	0.222448
Landrace	96000	0.223217
Landrace	96100	0.222121
Landrace	96200	0.223739
Landrace	96300	0.222173
Landrace	96400	0.221346
Landrace	96500	0.221433
Landrace	96600	0.221957
Landrace	96700	0.222107
Landrace	96800	0.220972
Landrace	96900	0.220418
Landrace	97000	0.222392
Landrace	97100	0.220952
Landrace	97200	0.22219
Landrace	97300	0.22189
Landrace	97400	0.22108
Landrace	97500	0.22206
Landrace	97600	0.221264
Landrace	97700	0.221332
Landrace	97800	0.221747
Landrace	97900	0.221572
Landrace	98000	0.221851
Landrace	98100	0.220137
Landrace	98200	0.220361
Landrace	98300	0.221032
Landrace	98400	0.220693
Landrace	98500	0.22151
Landrace	98600	0.219835
Landrace	98700	0.221338
Landrace	98800	0.220323
Landrace	98900	0.221881
Landrace	99000	0.221223
Landrace	99100	0.220751
Landrace	99200	0.219651
Landrace	99300	0.219901
Landrace	99400	0.218968
Landrace	99500	0.218619
Landrace	99600	0.220354
Landrace	99700	0.219478
Landrace	99800	0.219435
Landrace	99900	0.219423
Landrace	100000	0.219823
Landrace	100100	0.218546
Landrace	100200	0.218414
Landrace	100300	0.218478
Landrace	100400	0.218477
Landrace	100500	0.217889
Landrace	100600	0.218499
Landrace	100700	0.218755
Landrace	100800	0.219295
Landrace	100900	0.219151
Landrace	101000	0.219203
Landrace	101100	0.219033
Landrace	101200	0.219131
Landrace	101300	0.218163
Landrace	101400	0.21919
Landrace	101500	0.218345
Landrace	101600	0.219562
Landrace	101700	0.218687
Landrace	101800	0.218834
Landrace	101900	0.219129
Landrace	102000	0.218764
Landrace	102100	0.219049
Landrace	102200	0.219975
Landrace	102300	0.220413
Landrace	102400	0.219576
Landrace	102500	0.219703
Landrace	102600	0.218983
Landrace	102700	0.219112
Landrace	102800	0.219366
Landrace	102900	0.219018
Landrace	103000	0.219122
Landrace	103100	0.218602
Landrace	103200	0.218489
Landrace	103300	0.218869
Landrace	103400	0.218235
Landrace	103500	0.219
Landrace	103600	0.219249
Landrace	103700	0.219819
Landrace	103800	0.218763
Landrace	103900	0.218951
Landrace	104000	0.218331
Landrace	104100	0.218255
Landrace	104200	0.218231
Landrace	104300	0.218244
Landrace	104400	0.218195
Landrace	104500	0.218962
Landrace	104600	0.218729
Landrace	104700	0.218085
Landrace	104800	0.217239
Landrace	104900	0.219201
Landrace	105000	0.217548
Landrace	105100	0.218874
Landrace	105200	0.216929
Landrace	105300	0.217696
Landrace	105400	0.21772
Landrace	105500	0.21714
Landrace	105600	0.21654
Landrace	105700	0.217338
Landrace	105800	0.217396
Landrace	105900	0.217418
Landrace	106000	0.217381
Landrace	106100	0.218077
Landrace	106200	0.217366
Landrace	106300	0.217343
Landrace	106400	0.216772
Landrace	106500	0.217696
Landrace	106600	0.217259
Landrace	106700	0.216372
Landrace	106800	0.218417
Landrace	106900	0.218315
Landrace	107000	0.218287
Landrace	107100	0.217574
Landrace	107200	0.217984
Landrace	107300	0.217124
Landrace	107400	0.217193
Landrace	107500	0.217884
Landrace	107600	0.218001
Landrace	107700	0.217675
Landrace	107800	0.216914
Landrace	107900	0.217974
Landrace	108000	0.218884
Landrace	108100	0.217461
Landrace	108200	0.217633
Landrace	108300	0.21716
Landrace	108400	0.218302
Landrace	108500	0.219544
Landrace	108600	0.218922
Landrace	108700	0.217959
Landrace	108800	0.219308
Landrace	108900	0.219305
Landrace	109000	0.219059
Landrace	109100	0.217921
Landrace	109200	0.218236
Landrace	109300	0.218187
Landrace	109400	0.218416
Landrace	109500	0.217766
Landrace	109600	0.218312
Landrace	109700	0.217669
Landrace	109800	0.218019
Landrace	109900	0.216806
Landrace	110000	0.218307
Landrace	110100	0.218019
Landrace	110200	0.216775
Landrace	110300	0.21717
Landrace	110400	0.217992
Landrace	110500	0.217847
Landrace	110600	0.21665
Landrace	110700	0.218226
Landrace	110800	0.217408
Landrace	110900	0.218141
Landrace	111000	0.217083
Landrace	111100	0.216642
Landrace	111200	0.217102
Landrace	111300	0.216511
Landrace	111400	0.217916
Landrace	111500	0.217897
Landrace	111600	0.217401
Landrace	111700	0.216934
Landrace	111800	0.21818
Landrace	111900	0.217138
Landrace	112000	0.216246
Landrace	112100	0.216529
Landrace	112200	0.216508
Landrace	112300	0.215588
Landrace	112400	0.216063
Landrace	112500	0.21734
Landrace	112600	0.216273
Landrace	112700	0.216258
Landrace	112800	0.21667
Landrace	112900	0.216637
Landrace	113000	0.216317
Landrace	113100	0.217137
Landrace	113200	0.217785
Landrace	113300	0.217424
Landrace	113400	0.21649
Landrace	113500	0.21618
Landrace	113600	0.215884
Landrace	113700	0.216087
Landrace	113800	0.216326
Landrace	113900	0.216387
Landrace	114000	0.215026
Landrace	114100	0.216678
Landrace	114200	0.216394
Landrace	114300	0.216482
Landrace	114400	0.216278
Landrace	114500	0.215315
Landrace	114600	0.214749
Landrace	114700	0.215873
Landrace	114800	0.215644
Landrace	114900	0.215431
Landrace	115000	0.216691
Landrace	115100	0.217106
Landrace	115200	0.214938
Landrace	115300	0.21671
Landrace	115400	0.216205
Landrace	115500	0.215053
Landrace	115600	0.215074
Landrace	115700	0.2156
Landrace	115800	0.214526
Landrace	115900	0.214815
Landrace	116000	0.215037
Landrace	116100	0.215666
Landrace	116200	0.217376
Landrace	116300	0.215889
Landrace	116400	0.216482
Landrace	116500	0.216548
Landrace	116600	0.216153
Landrace	116700	0.216591
Landrace	116800	0.214706
Landrace	116900	0.214448
Landrace	117000	0.216211
Landrace	117100	0.215893
Landrace	117200	0.215912
Landrace	117300	0.216144
Landrace	117400	0.216232
Landrace	117500	0.215368
Landrace	117600	0.214448
Landrace	117700	0.214459
Landrace	117800	0.214897
Landrace	117900	0.214985
Landrace	118000	0.214642
Landrace	118100	0.215038
Landrace	118200	0.215298
Landrace	118300	0.215393
Landrace	118400	0.215271
Landrace	118500	0.216076
Landrace	118600	0.216128
Landrace	118700	0.21535
Landrace	118800	0.215801
Landrace	118900	0.216161
Landrace	119000	0.215686
Landrace	119100	0.21492
Landrace	119200	0.215595
Landrace	119300	0.2156
Landrace	119400	0.215103
Landrace	119500	0.215991
Landrace	119600	0.215718
Landrace	119700	0.214626
Landrace	119800	0.214779
Landrace	119900	0.214703
Landrace	120000	0.21549
Landrace	120100	0.214694
Landrace	120200	0.21459
Landrace	120300	0.215871
Landrace	120400	0.215678
Landrace	120500	0.215075
Landrace	120600	0.215414
Landrace	120700	0.214428
Landrace	120800	0.215503
Landrace	120900	0.217046
Landrace	121000	0.215641
Landrace	121100	0.214867
Landrace	121200	0.214528
Landrace	121300	0.215418
Landrace	121400	0.216274
Landrace	121500	0.214937
Landrace	121600	0.21589
Landrace	121700	0.216141
Landrace	121800	0.21603
Landrace	121900	0.215029
Landrace	122000	0.216611
Landrace	122100	0.215276
Landrace	122200	0.214918
Landrace	122300	0.214862
Landrace	122400	0.215134
Landrace	122500	0.214128
Landrace	122600	0.215183
Landrace	122700	0.214513
Landrace	122800	0.215217
Landrace	122900	0.215494
Landrace	123000	0.214469
Landrace	123100	0.216464
Landrace	123200	0.21527
Landrace	123300	0.215517
Landrace	123400	0.21656
Landrace	123500	0.214831
Landrace	123600	0.214518
Landrace	123700	0.214864
Landrace	123800	0.215801
Landrace	123900	0.21606
Landrace	124000	0.215261
Landrace	124100	0.215736
Landrace	124200	0.214612
Landrace	124300	0.215846
Landrace	124400	0.216624
Landrace	124500	0.216915
Landrace	124600	0.215631
Landrace	124700	0.216119
Landrace	124800	0.214627
Landrace	124900	0.214315
Landrace	125000	0.214564
Landrace	125100	0.213886
Landrace	125200	0.215119
Landrace	125300	0.214254
Landrace	125400	0.213768
Landrace	125500	0.213254
Landrace	125600	0.213828
Landrace	125700	0.214161
Landrace	125800	0.214453
Landrace	125900	0.214299
Landrace	126000	0.214368
Landrace	126100	0.214239
Landrace	126200	0.213602
Landrace	126300	0.214794
Landrace	126400	0.214849
Landrace	126500	0.213918
Landrace	126600	0.214732
Landrace	126700	0.213956
Landrace	126800	0.213224
Landrace	126900	0.212695
Landrace	127000	0.213911
Landrace	127100	0.21374
Landrace	127200	0.213705
Landrace	127300	0.213139
Landrace	127400	0.213418
Landrace	127500	0.215199
Landrace	127600	0.214163
Landrace	127700	0.213074
Landrace	127800	0.2141
Landrace	127900	0.212765
Landrace	128000	0.213674
Landrace	128100	0.213778
Landrace	128200	0.213118
Landrace	128300	0.21369
Landrace	128400	0.211984
Landrace	128500	0.212287
Landrace	128600	0.212915
Landrace	128700	0.213112
Landrace	128800	0.213456
Landrace	128900	0.212709
Landrace	129000	0.213147
Landrace	129100	0.211645
Landrace	129200	0.2134
Landrace	129300	0.211898
Landrace	129400	0.212119
Landrace	129500	0.21258
Landrace	129600	0.211773
Landrace	129700	0.21337
Landrace	129800	0.212353
Landrace	129900	0.213093
Landrace	130000	0.212965
Landrace	130100	0.213017
Landrace	130200	0.211278
Landrace	130300	0.212937
Landrace	130400	0.212342
Landrace	130500	0.212019
Landrace	130600	0.212382
Landrace	130700	0.212742
Landrace	130800	0.211908
Landrace	130900	0.211673
Landrace	131000	0.212128
Landrace	131100	0.211036
Landrace	131200	0.21161
Landrace	131300	0.211577
Landrace	131400	0.212259
Landrace	131500	0.210601
Landrace	131600	0.210788
Landrace	131700	0.211386
Landrace	131800	0.212707
Landrace	131900	0.211254
Landrace	132000	0.211621
Landrace	132100	0.210553
Landrace	132200	0.211808
Landrace	132300	0.211314
Landrace	132400	0.211379
Landrace	132500	0.210631
Landrace	132600	0.210488
Landrace	132700	0.210457
Landrace	132800	0.210694
Landrace	132900	0.211235
Landrace	133000	0.21156
Landrace	133100	0.211045
Landrace	133200	0.212629
Landrace	133300	0.211167
Landrace	133400	0.210636
Landrace	133500	0.211773
Landrace	133600	0.212736
Landrace	133700	0.212096
Landrace	133800	0.210625
Landrace	133900	0.211536
Landrace	134000	0.210226
Landrace	134100	0.211008
Landrace	134200	0.21202
Landrace	134300	0.211797
Landrace	134400	0.210815
Landrace	134500	0.211001
Landrace	134600	0.212296
Landrace	134700	0.211457
Landrace	134800	0.211455
Landrace	134900	0.211772
Landrace	135000	0.209967
Landrace	135100	0.212274
Landrace	135200	0.211591
Landrace	135300	0.211823
Landrace	135400	0.210783
Landrace	135500	0.210945
Landrace	135600	0.211021
Landrace	135700	0.211004
Landrace	135800	0.210654
Landrace	135900	0.21024
Landrace	136000	0.210657
Landrace	136100	0.212033
Landrace	136200	0.210847
Landrace	136300	0.211615
Landrace	136400	0.211826
Landrace	136500	0.210756
Landrace	136600	0.211325
Landrace	136700	0.211368
Landrace	136800	0.210861
Landrace	136900	0.211647
Landrace	137000	0.21038
Landrace	137100	0.210002
Landrace	137200	0.21028
Landrace	137300	0.209433
Landrace	137400	0.208161
Landrace	137500	0.208923
Landrace	137600	0.209817
Landrace	137700	0.209624
Landrace	137800	0.207763
Landrace	137900	0.207597
Landrace	138000	0.208149
Landrace	138100	0.207955
Landrace	138200	0.207545
Landrace	138300	0.207497
Landrace	138400	0.208426
Landrace	138500	0.206744
Landrace	138600	0.207115
Landrace	138700	0.208056
Landrace	138800	0.207751
Landrace	138900	0.207383
Landrace	139000	0.207339
Landrace	139100	0.207978
Landrace	139200	0.208175
Landrace	139300	0.20675
Landrace	139400	0.207814
Landrace	139500	0.207562
Landrace	139600	0.207428
Landrace	139700	0.207022
Landrace	139800	0.209205
Landrace	139900	0.208249
Landrace	140000	0.208742
Landrace	140100	0.207715
Landrace	140200	0.206863
Landrace	140300	0.207428
Landrace	140400	0.207005
Landrace	140500	0.207698
Landrace	140600	0.206587
Landrace	140700	0.207146
Landrace	140800	0.207193
Landrace	140900	0.206524
Landrace	141000	0.208143
Landrace	141100	0.206789
Landrace	141200	0.205784
Landrace	141300	0.206729
Landrace	141400	0.207306
Landrace	141500	0.205869
Landrace	141600	0.206381
Landrace	141700	0.206335
Landrace	141800	0.205877
Landrace	141900	0.206149
Landrace	142000	0.205611
Landrace	142100	0.207364
Landrace	142200	0.20725
Landrace	142300	0.20698
Landrace	142400	0.207563
Landrace	142500	0.207362
Landrace	142600	0.206824
Landrace	142700	0.206793
Landrace	142800	0.208182
Landrace	142900	0.206472
Landrace	143000	0.208215
Landrace	143100	0.208402
Landrace	143200	0.207835
Landrace	143300	0.206917
Landrace	143400	0.208156
Landrace	143500	0.208254
Landrace	143600	0.207413
Landrace	143700	0.20809
Landrace	143800	0.207913
Landrace	143900	0.208954
Landrace	144000	0.208015
Landrace	144100	0.207498
Landrace	144200	0.206497
Landrace	144300	0.206199
Landrace	144400	0.20643
Landrace	144500	0.207325
Landrace	144600	0.206944
Landrace	144700	0.207561
Landrace	144800	0.206898
Landrace	144900	0.207379
Landrace	145000	0.205867
Landrace	145100	0.206271
Landrace	145200	0.206538
Landrace	145300	0.206578
Landrace	145400	0.208266
Landrace	145500	0.206565
Landrace	145600	0.208284
Landrace	145700	0.206784
Landrace	145800	0.206979
Landrace	145900	0.206855
Landrace	146000	0.206999
Landrace	146100	0.2068
Landrace	146200	0.207093
Landrace	146300	0.205678
Landrace	146400	0.206984
Landrace	146500	0.206453
Landrace	146600	0.207484
Landrace	146700	0.207421
Landrace	146800	0.206583
Landrace	146900	0.205809
Landrace	147000	0.204926
Landrace	147100	0.20654
Landrace	147200	0.204726
Landrace	147300	0.205126
Landrace	147400	0.205658
Landrace	147500	0.206778
Landrace	147600	0.206313
Landrace	147700	0.205472
Landrace	147800	0.206611
Landrace	147900	0.205557
Landrace	148000	0.204686
Landrace	148100	0.204978
Landrace	148200	0.204838
Landrace	148300	0.204637
Landrace	148400	0.205397
Landrace	148500	0.204301
Landrace	148600	0.20337
Landrace	148700	0.204446
Landrace	148800	0.204846
Landrace	148900	0.205167
Landrace	149000	0.204432
Landrace	149100	0.205101
Landrace	149200	0.205275
Landrace	149300	0.204463
Landrace	149400	0.205433
Landrace	149500	0.204787
Landrace	149600	0.204259
Landrace	149700	0.2046
Landrace	149800	0.204824
Landrace	149900	0.205322
Landrace	150000	0.204116
Landrace	150100	0.205647
Landrace	150200	0.205265
Landrace	150300	0.205547
Landrace	150400	0.205337
Landrace	150500	0.204816
Landrace	150600	0.204356
Landrace	150700	0.204104
Landrace	150800	0.202439
Landrace	150900	0.204821
Landrace	151000	0.203207
Landrace	151100	0.20441
Landrace	151200	0.203009
Landrace	151300	0.204608
Landrace	151400	0.204102
Landrace	151500	0.20346
Landrace	151600	0.204057
Landrace	151700	0.203325
Landrace	151800	0.203705
Landrace	151900	0.203706
Landrace	152000	0.202717
Landrace	152100	0.202743
Landrace	152200	0.202232
Landrace	152300	0.20405
Landrace	152400	0.20419
Landrace	152500	0.20376
Landrace	152600	0.203661
Landrace	152700	0.20359
Landrace	152800	0.204144
Landrace	152900	0.203937
Landrace	153000	0.203596
Landrace	153100	0.203673
Landrace	153200	0.204051
Landrace	153300	0.204097
Landrace	153400	0.203518
Landrace	153500	0.203925
Landrace	153600	0.203957
Landrace	153700	0.203501
Landrace	153800	0.203736
Landrace	153900	0.203202
Landrace	154000	0.203194
Landrace	154100	0.204046
Landrace	154200	0.203949
Landrace	154300	0.203277
Landrace	154400	0.204313
Landrace	154500	0.203993
Landrace	154600	0.203952
Landrace	154700	0.204349
Landrace	154800	0.203961
Landrace	154900	0.203275
Landrace	155000	0.203069
Landrace	155100	0.203689
Landrace	155200	0.203345
Landrace	155300	0.202885
Landrace	155400	0.205473
Landrace	155500	0.202803
Landrace	155600	0.20394
Landrace	155700	0.202536
Landrace	155800	0.202629
Landrace	155900	0.203288
Landrace	156000	0.203409
Landrace	156100	0.201935
Landrace	156200	0.20329
Landrace	156300	0.203376
Landrace	156400	0.202589
Landrace	156500	0.202984
Landrace	156600	0.203147
Landrace	156700	0.20401
Landrace	156800	0.203484
Landrace	156900	0.202278
Landrace	157000	0.203481
Landrace	157100	0.204198
Landrace	157200	0.203171
Landrace	157300	0.203128
Landrace	157400	0.202746
Landrace	157500	0.203218
Landrace	157600	0.203335
Landrace	157700	0.203417
Landrace	157800	0.203374
Landrace	157900	0.203601
Landrace	158000	0.202989
Landrace	158100	0.203757
Landrace	158200	0.202906
Landrace	158300	0.202035
Landrace	158400	0.202863
Landrace	158500	0.202058
Landrace	158600	0.20277
Landrace	158700	0.202995
Landrace	158800	0.202388
Landrace	158900	0.203398
Landrace	159000	0.203797
Landrace	159100	0.203337
Landrace	159200	0.202615
Landrace	159300	0.202017
Landrace	159400	0.201749
Landrace	159500	0.202259
Landrace	159600	0.202717
Landrace	159700	0.202113
Landrace	159800	0.203003
Landrace	159900	0.20254
Landrace	160000	0.203136
Landrace	160100	0.203307
Landrace	160200	0.201293
Landrace	160300	0.201315
Landrace	160400	0.202289
Landrace	160500	0.201401
Landrace	160600	0.201416
Landrace	160700	0.201551
Landrace	160800	0.201448
Landrace	160900	0.201452
Landrace	161000	0.201274
Landrace	161100	0.201062
Landrace	161200	0.201255
Landrace	161300	0.201128
Landrace	161400	0.202303
Landrace	161500	0.200559
Landrace	161600	0.20093
Landrace	161700	0.202998
Landrace	161800	0.202555
Landrace	161900	0.202194
Landrace	162000	0.202161
Landrace	162100	0.201016
Landrace	162200	0.200739
Landrace	162300	0.200498
Landrace	162400	0.200473
Landrace	162500	0.201266
Landrace	162600	0.201874
Landrace	162700	0.200751
Landrace	162800	0.200531
Landrace	162900	0.201108
Landrace	163000	0.201223
Landrace	163100	0.20146
Landrace	163200	0.20045
Landrace	163300	0.200918
Landrace	163400	0.20162
Landrace	163500	0.201165
Landrace	163600	0.201562
Landrace	163700	0.200807
Landrace	163800	0.199839
Landrace	163900	0.200568
Landrace	164000	0.20037
Landrace	164100	0.201097
Landrace	164200	0.200706
Landrace	164300	0.201378
Landrace	164400	0.201255
Landrace	164500	0.2018
Landrace	164600	0.202118
Landrace	164700	0.201769
Landrace	164800	0.200879
Landrace	164900	0.20152
Landrace	165000	0.201434
Landrace	165100	0.200234
Landrace	165200	0.200555
Landrace	165300	0.201897
Landrace	165400	0.201317
Landrace	165500	0.201123
Landrace	165600	0.201366
Landrace	165700	0.201564
Landrace	165800	0.201933
Landrace	165900	0.200594
Landrace	166000	0.200707
Landrace	166100	0.200047
Landrace	166200	0.201517
Landrace	166300	0.201085
Landrace	166400	0.199297
Landrace	166500	0.199388
Landrace	166600	0.199897
Landrace	166700	0.199624
Landrace	166800	0.200215
Landrace	166900	0.200766
Landrace	167000	0.199256
Landrace	167100	0.200402
Landrace	167200	0.201369
Landrace	167300	0.199925
Landrace	167400	0.2011
Landrace	167500	0.200343
Landrace	167600	0.200589
Landrace	167700	0.200043
Landrace	167800	0.200443
Landrace	167900	0.201179
Landrace	168000	0.2005
Landrace	168100	0.199662
Landrace	168200	0.19951
Landrace	168300	0.200461
Landrace	168400	0.20137
Landrace	168500	0.200063
Landrace	168600	0.199361
Landrace	168700	0.199206
Landrace	168800	0.200042
Landrace	168900	0.19914
Landrace	169000	0.199231
Landrace	169100	0.200152
Landrace	169200	0.200192
Landrace	169300	0.199509
Landrace	169400	0.200855
Landrace	169500	0.20028
Landrace	169600	0.19943
Landrace	169700	0.199829
Landrace	169800	0.199798
Landrace	169900	0.199063
Landrace	170000	0.19829
Landrace	170100	0.198353
Landrace	170200	0.199339
Landrace	170300	0.198572
Landrace	170400	0.198728
Landrace	170500	0.197968
Landrace	170600	0.198128
Landrace	170700	0.19783
Landrace	170800	0.198616
Landrace	170900	0.197574
Landrace	171000	0.197587
Landrace	171100	0.197505
Landrace	171200	0.198109
Landrace	171300	0.196319
Landrace	171400	0.197071
Landrace	171500	0.197955
Landrace	171600	0.197803
Landrace	171700	0.198505
Landrace	171800	0.198737
Landrace	171900	0.198193
Landrace	172000	0.198986
Landrace	172100	0.198181
Landrace	172200	0.198596
Landrace	172300	0.199333
Landrace	172400	0.198267
Landrace	172500	0.198788
Landrace	172600	0.19892
Landrace	172700	0.198327
Landrace	172800	0.197798
Landrace	172900	0.197192
Landrace	173000	0.196355
Landrace	173100	0.196305
Landrace	173200	0.195975
Landrace	173300	0.196853
Landrace	173400	0.196247
Landrace	173500	0.195822
Landrace	173600	0.196194
Landrace	173700	0.197188
Landrace	173800	0.197026
Landrace	173900	0.196524
Landrace	174000	0.19802
Landrace	174100	0.196044
Landrace	174200	0.197465
Landrace	174300	0.19676
Landrace	174400	0.196853
Landrace	174500	0.196879
Landrace	174600	0.196275
Landrace	174700	0.196642
Landrace	174800	0.196303
Landrace	174900	0.196065
Landrace	175000	0.197197
Landrace	175100	0.196402
Landrace	175200	0.196611
Landrace	175300	0.19739
Landrace	175400	0.196767
Landrace	175500	0.196414
Landrace	175600	0.195924
Landrace	175700	0.196495
Landrace	175800	0.196282
Landrace	175900	0.197186
Landrace	176000	0.197985
Landrace	176100	0.198682
Landrace	176200	0.197406
Landrace	176300	0.197852
Landrace	176400	0.197861
Landrace	176500	0.197434
Landrace	176600	0.196726
Landrace	176700	0.196631
Landrace	176800	0.196636
Landrace	176900	0.19667
Landrace	177000	0.197299
Landrace	177100	0.196811
Landrace	177200	0.196636
Landrace	177300	0.197309
Landrace	177400	0.197929
Landrace	177500	0.197028
Landrace	177600	0.197427
Landrace	177700	0.197559
Landrace	177800	0.197039
Landrace	177900	0.196071
Landrace	178000	0.196609
Landrace	178100	0.196056
Landrace	178200	0.196106
Landrace	178300	0.196524
Landrace	178400	0.196736
Landrace	178500	0.195483
Landrace	178600	0.196659
Landrace	178700	0.197101
Landrace	178800	0.196658
Landrace	178900	0.196505
Landrace	179000	0.197355
Landrace	179100	0.19693
Landrace	179200	0.197838
Landrace	179300	0.196509
Landrace	179400	0.1956
Landrace	179500	0.195712
Landrace	179600	0.195735
Landrace	179700	0.195838
Landrace	179800	0.196837
Landrace	179900	0.195786
Landrace	180000	0.197478
Landrace	180100	0.197386
Landrace	180200	0.196886
Landrace	180300	0.195826
Landrace	180400	0.196067
Landrace	180500	0.1963
Landrace	180600	0.196425
Landrace	180700	0.195746
Landrace	180800	0.196163
Landrace	180900	0.195842
Landrace	181000	0.195231
Landrace	181100	0.195651
Landrace	181200	0.196981
Landrace	181300	0.19652
Landrace	181400	0.197473
Landrace	181500	0.197575
Landrace	181600	0.198428
Landrace	181700	0.196849
Landrace	181800	0.196862
Landrace	181900	0.197233
Landrace	182000	0.196421
Landrace	182100	0.196766
Landrace	182200	0.196162
Landrace	182300	0.196052
Landrace	182400	0.196218
Landrace	182500	0.19624
Landrace	182600	0.195577
Landrace	182700	0.196261
Landrace	182800	0.19618
Landrace	182900	0.196352
Landrace	183000	0.195233
Landrace	183100	0.19583
Landrace	183200	0.196067
Landrace	183300	0.196927
Landrace	183400	0.19544
Landrace	183500	0.195368
Landrace	183600	0.195934
Landrace	183700	0.195642
Landrace	183800	0.194945
Landrace	183900	0.194946
Landrace	184000	0.195996
Landrace	184100	0.194393
Landrace	184200	0.19543
Landrace	184300	0.194516
Landrace	184400	0.195666
Landrace	184500	0.194919
Landrace	184600	0.194466
Landrace	184700	0.194505
Landrace	184800	0.193662
Landrace	184900	0.195922
Landrace	185000	0.194745
Landrace	185100	0.196375
Landrace	185200	0.195362
Landrace	185300	0.194851
Landrace	185400	0.194379
Landrace	185500	0.194451
Landrace	185600	0.194551
Landrace	185700	0.195036
Landrace	185800	0.195088
Landrace	185900	0.195449
Landrace	186000	0.194872
Landrace	186100	0.194304
Landrace	186200	0.193444
Landrace	186300	0.194958
Landrace	186400	0.193782
Landrace	186500	0.194511
Landrace	186600	0.194618
Landrace	186700	0.194462
Landrace	186800	0.19461
Landrace	186900	0.195141
Landrace	187000	0.194806
Landrace	187100	0.195638
Landrace	187200	0.195912
Landrace	187300	0.194739
Landrace	187400	0.195348
Landrace	187500	0.195149
Landrace	187600	0.193887
Landrace	187700	0.194394
Landrace	187800	0.195614
Landrace	187900	0.194626
Landrace	188000	0.194157
Landrace	188100	0.194581
Landrace	188200	0.195685
Landrace	188300	0.195165
Landrace	188400	0.195508
Landrace	188500	0.196194
Landrace	188600	0.19512
Landrace	188700	0.19522
Landrace	188800	0.194223
Landrace	188900	0.193472
Landrace	189000	0.194151
Landrace	189100	0.194711
Landrace	189200	0.193063
Landrace	189300	0.194255
Landrace	189400	0.193489
Landrace	189500	0.193544
Landrace	189600	0.193638
Landrace	189700	0.193786
Landrace	189800	0.193461
Landrace	189900	0.194882
Landrace	190000	0.19355
Landrace	190100	0.193548
Landrace	190200	0.193467
Landrace	190300	0.19367
Landrace	190400	0.193924
Landrace	190500	0.192804
Landrace	190600	0.192926
Landrace	190700	0.194419
Landrace	190800	0.192734
Landrace	190900	0.192463
Landrace	191000	0.192996
Landrace	191100	0.191274
Landrace	191200	0.192551
Landrace	191300	0.193946
Landrace	191400	0.192803
Landrace	191500	0.192313
Landrace	191600	0.193227
Landrace	191700	0.193453
Landrace	191800	0.193204
Landrace	191900	0.193343
Landrace	192000	0.191851
Landrace	192100	0.193009
Landrace	192200	0.193005
Landrace	192300	0.191564
Landrace	192400	0.192662
Landrace	192500	0.192332
Landrace	192600	0.192077
Landrace	192700	0.192253
Landrace	192800	0.192409
Landrace	192900	0.192119
Landrace	193000	0.192419
Landrace	193100	0.19116
Landrace	193200	0.191484
Landrace	193300	0.191622
Landrace	193400	0.191712
Landrace	193500	0.19074
Landrace	193600	0.191356
Landrace	193700	0.191214
Landrace	193800	0.192903
Landrace	193900	0.192257
Landrace	194000	0.191655
Landrace	194100	0.192864
Landrace	194200	0.192468
Landrace	194300	0.192201
Landrace	194400	0.193417
Landrace	194500	0.19181
Landrace	194600	0.191838
Landrace	194700	0.192568
Landrace	194800	0.192472
Landrace	194900	0.192403
Landrace	195000	0.191698
Landrace	195100	0.191787
Landrace	195200	0.191636
Landrace	195300	0.190849
Landrace	195400	0.191429
Landrace	195500	0.191348
Landrace	195600	0.193282
Landrace	195700	0.193127
Landrace	195800	0.192489
Landrace	195900	0.192849
Landrace	196000	0.19255
Landrace	196100	0.192389
Landrace	196200	0.191551
Landrace	196300	0.189938
Landrace	196400	0.192801
Landrace	196500	0.193097
Landrace	196600	0.192774
Landrace	196700	0.191802
Landrace	196800	0.191792
Landrace	196900	0.193391
Landrace	197000	0.193045
Landrace	197100	0.191892
Landrace	197200	0.191864
Landrace	197300	0.193102
Landrace	197400	0.191676
Landrace	197500	0.192438
Landrace	197600	0.191629
Landrace	197700	0.192035
Landrace	197800	0.191629
Landrace	197900	0.192946
Landrace	198000	0.191338
Landrace	198100	0.191335
Landrace	198200	0.192226
Landrace	198300	0.192355
Landrace	198400	0.192456
Landrace	198500	0.191645
Landrace	198600	0.190811
Landrace	198700	0.190595
Landrace	198800	0.190894
Landrace	198900	0.191138
[truncated: 28,056 more rows]

## Sheet: Supplementary Data 9
Supplementary Data 9. Source data for Figure 2.
Design	Software	MAF bin (midpoint)	Concordance rate	Non-ref concordance rate	r2
Landrace 550	Shapeit4/Impute5	0.0075	0.995501	0.859358	0.849569
Landrace 550	Shapeit4/Impute5	0.015	0.990722	0.808307	0.787789
Landrace 550	Shapeit4/Impute5	0.025	0.987083	0.817887	0.796579
Landrace 550	Shapeit4/Impute5	0.035	0.984204	0.831023	0.811067
Landrace 550	Shapeit4/Impute5	0.045	0.982127	0.846285	0.828785
Landrace 550	Shapeit4/Impute5	0.055	0.980023	0.856679	0.836387
Landrace 550	Shapeit4/Impute5	0.065	0.977349	0.85673	0.836295
Landrace 550	Shapeit4/Impute5	0.075	0.97748	0.873491	0.855438
Landrace 550	Shapeit4/Impute5	0.085	0.97512	0.879335	0.860237
Landrace 550	Shapeit4/Impute5	0.095	0.972546	0.877529	0.859191
Landrace 550	Shapeit4/Impute5	0.15	0.966956	0.898084	0.879374
Landrace 550	Shapeit4/Impute5	0.25	0.956275	0.916052	0.893422
Landrace 550	Shapeit4/Impute5	0.35	0.949919	0.924634	0.899077
Landrace 550	Shapeit4/Impute5	0.45	0.946428	0.927831	0.900128
Landrace 550	Shapeit4/Impute5	Mean	0.967446	0.88785	0.866859
Landrace 550	Beagle5.2/Beagle5.2	0.0075	0.993767	0.809056	0.794699
Landrace 550	Beagle5.2/Beagle5.2	0.015	0.988707	0.76777	0.743277
Landrace 550	Beagle5.2/Beagle5.2	0.025	0.984114	0.774546	0.749331
Landrace 550	Beagle5.2/Beagle5.2	0.035	0.980266	0.787636	0.761782
Landrace 550	Beagle5.2/Beagle5.2	0.045	0.978812	0.817181	0.796394
Landrace 550	Beagle5.2/Beagle5.2	0.055	0.975635	0.824954	0.800913
Landrace 550	Beagle5.2/Beagle5.2	0.065	0.973488	0.832413	0.806624
Landrace 550	Beagle5.2/Beagle5.2	0.075	0.973074	0.847624	0.825292
Landrace 550	Beagle5.2/Beagle5.2	0.085	0.971119	0.859723	0.837672
Landrace 550	Beagle5.2/Beagle5.2	0.095	0.968161	0.857474	0.835886
Landrace 550	Beagle5.2/Beagle5.2	0.15	0.962502	0.88492	0.863005
Landrace 550	Beagle5.2/Beagle5.2	0.25	0.951779	0.907701	0.882416
Landrace 550	Beagle5.2/Beagle5.2	0.35	0.945336	0.918029	0.889872
Landrace 550	Beagle5.2/Beagle5.2	0.45	0.941781	0.921845	0.891724
Landrace 550	Beagle5.2/Beagle5.2	Mean	0.962859	0.869654	0.845205
Landrace 550	Eagle2.4/Miinimac4	0.0075	0.99481	0.865118	0.848388
Landrace 550	Eagle2.4/Miinimac4	0.015	0.988762	0.844207	0.804446
Landrace 550	Eagle2.4/Miinimac4	0.025	0.984885	0.850707	0.811439
Landrace 550	Eagle2.4/Miinimac4	0.035	0.977665	0.826823	0.779451
Landrace 550	Eagle2.4/Miinimac4	0.045	0.975613	0.838307	0.797461
Landrace 550	Eagle2.4/Miinimac4	0.055	0.971465	0.836481	0.790516
Landrace 550	Eagle2.4/Miinimac4	0.065	0.965319	0.830925	0.775345
Landrace 550	Eagle2.4/Miinimac4	0.075	0.959655	0.82363	0.774936
Landrace 550	Eagle2.4/Miinimac4	0.085	0.952051	0.819602	0.761585
Landrace 550	Eagle2.4/Miinimac4	0.095	0.948499	0.817615	0.761571
Landrace 550	Eagle2.4/Miinimac4	0.15	0.914578	0.800131	0.732871
Landrace 550	Eagle2.4/Miinimac4	0.25	0.855953	0.76857	0.687905
Landrace 550	Eagle2.4/Miinimac4	0.35	0.802076	0.734462	0.643123
Landrace 550	Eagle2.4/Miinimac4	0.45	0.765958	0.706468	0.608226
Landrace 550	Eagle2.4/Miinimac4	Mean	0.844296	0.758048	0.676932
DLY 550	Shapeit4/Impute5	0.0075	0.99428	0.835282	0.817175
DLY 550	Shapeit4/Impute5	0.015	0.989808	0.798182	0.77749
DLY 550	Shapeit4/Impute5	0.025	0.985819	0.803945	0.782675
DLY 550	Shapeit4/Impute5	0.035	0.982054	0.808645	0.787016
DLY 550	Shapeit4/Impute5	0.045	0.980343	0.83215	0.814126
DLY 550	Shapeit4/Impute5	0.055	0.977905	0.84284	0.823424
DLY 550	Shapeit4/Impute5	0.065	0.975692	0.848177	0.827829
DLY 550	Shapeit4/Impute5	0.075	0.975481	0.863282	0.844165
DLY 550	Shapeit4/Impute5	0.085	0.972595	0.867703	0.84773
DLY 550	Shapeit4/Impute5	0.095	0.96933	0.863643	0.843457
DLY 550	Shapeit4/Impute5	0.15	0.963082	0.887037	0.86669
DLY 550	Shapeit4/Impute5	0.25	0.952062	0.908465	0.884
DLY 550	Shapeit4/Impute5	0.35	0.945018	0.917542	0.890083
DLY 550	Shapeit4/Impute5	0.45	0.94144	0.921421	0.891791
DLY 550	Shapeit4/Impute5	Mean	0.964245	0.876561	0.853762
DLY 550	Beagle5.2/Beagle5.2	0.0075	0.992117	0.78415	0.760181
DLY 550	Beagle5.2/Beagle5.2	0.015	0.986858	0.749217	0.721322
DLY 550	Beagle5.2/Beagle5.2	0.025	0.981996	0.757546	0.728627
DLY 550	Beagle5.2/Beagle5.2	0.035	0.9772	0.760245	0.733686
DLY 550	Beagle5.2/Beagle5.2	0.045	0.975539	0.792821	0.770076
DLY 550	Beagle5.2/Beagle5.2	0.055	0.972066	0.802983	0.776948
DLY 550	Beagle5.2/Beagle5.2	0.065	0.969247	0.809256	0.78276
DLY 550	Beagle5.2/Beagle5.2	0.075	0.969161	0.829335	0.804273
DLY 550	Beagle5.2/Beagle5.2	0.085	0.966409	0.839089	0.812952
DLY 550	Beagle5.2/Beagle5.2	0.095	0.963384	0.838002	0.812517
DLY 550	Beagle5.2/Beagle5.2	0.15	0.956025	0.866441	0.840658
DLY 550	Beagle5.2/Beagle5.2	0.25	0.944069	0.894077	0.864742
DLY 550	Beagle5.2/Beagle5.2	0.35	0.936641	0.905639	0.873208
DLY 550	Beagle5.2/Beagle5.2	0.45	0.932905	0.910388	0.8757
DLY 550	Beagle5.2/Beagle5.2	Mean	0.957188	0.85194	0.823569
DLY 550	Eagle2.4/Miinimac4	0.0075	0.959211	0.791911	0.648424
DLY 550	Eagle2.4/Miinimac4	0.015	0.957186	0.788493	0.662014
DLY 550	Eagle2.4/Miinimac4	0.025	0.957329	0.802051	0.69878
DLY 550	Eagle2.4/Miinimac4	0.035	0.947752	0.782369	0.670572
DLY 550	Eagle2.4/Miinimac4	0.045	0.946596	0.786895	0.699529
DLY 550	Eagle2.4/Miinimac4	0.055	0.943727	0.789866	0.703099
DLY 550	Eagle2.4/Miinimac4	0.065	0.935768	0.780702	0.684445
DLY 550	Eagle2.4/Miinimac4	0.075	0.935456	0.788424	0.706401
DLY 550	Eagle2.4/Miinimac4	0.085	0.926715	0.779616	0.696399
DLY 550	Eagle2.4/Miinimac4	0.095	0.919768	0.784397	0.700351
DLY 550	Eagle2.4/Miinimac4	0.15	0.893631	0.774702	0.695578
DLY 550	Eagle2.4/Miinimac4	0.25	0.853684	0.766967	0.692529
DLY 550	Eagle2.4/Miinimac4	0.35	0.820317	0.753999	0.67913
DLY 550	Eagle2.4/Miinimac4	0.45	0.800418	0.74256	0.66659
DLY 550	Eagle2.4/Miinimac4	Mean	0.859535	0.764414	0.683744
Landrace 250 + others	Shapeit4/Impute5	0.0075	0.992746	0.790332	0.768267
Landrace 250 + others	Shapeit4/Impute5	0.015	0.987349	0.748912	0.722282
Landrace 250 + others	Shapeit4/Impute5	0.025	0.983421	0.771589	0.745674
Landrace 250 + others	Shapeit4/Impute5	0.035	0.979818	0.786618	0.761563
Landrace 250 + others	Shapeit4/Impute5	0.045	0.977726	0.809837	0.788519
Landrace 250 + others	Shapeit4/Impute5	0.055	0.975268	0.824416	0.800965
Landrace 250 + others	Shapeit4/Impute5	0.065	0.9719	0.824495	0.799655
Landrace 250 + others	Shapeit4/Impute5	0.075	0.972133	0.844253	0.822106
Landrace 250 + others	Shapeit4/Impute5	0.085	0.969538	0.852502	0.830576
Landrace 250 + others	Shapeit4/Impute5	0.095	0.966937	0.851898	0.830762
Landrace 250 + others	Shapeit4/Impute5	0.15	0.960541	0.879134	0.856959
Landrace 250 + others	Shapeit4/Impute5	0.25	0.949593	0.90385	0.878158
Landrace 250 + others	Shapeit4/Impute5	0.35	0.942371	0.913813	0.884763
Landrace 250 + others	Shapeit4/Impute5	0.45	0.938341	0.91741	0.885842
Landrace 250 + others	Shapeit4/Impute5	Mean	0.961546	0.861882	0.836556
Landrace 250 + others	Beagle5.2/Beagle5.2	0.0075	0.990332	0.734153	0.706307
Landrace 250 + others	Beagle5.2/Beagle5.2	0.015	0.985456	0.72083	0.691362
Landrace 250 + others	Beagle5.2/Beagle5.2	0.025	0.981034	0.740772	0.712822
Landrace 250 + others	Beagle5.2/Beagle5.2	0.035	0.976642	0.754586	0.726311
Landrace 250 + others	Beagle5.2/Beagle5.2	0.045	0.974573	0.783671	0.75807
Landrace 250 + others	Beagle5.2/Beagle5.2	0.055	0.971706	0.798059	0.770854
Landrace 250 + others	Beagle5.2/Beagle5.2	0.065	0.96829	0.800958	0.771966
Landrace 250 + others	Beagle5.2/Beagle5.2	0.075	0.967766	0.819203	0.793757
Landrace 250 + others	Beagle5.2/Beagle5.2	0.085	0.964999	0.830148	0.804694
Landrace 250 + others	Beagle5.2/Beagle5.2	0.095	0.962338	0.83163	0.806816
Landrace 250 + others	Beagle5.2/Beagle5.2	0.15	0.956018	0.865451	0.840001
Landrace 250 + others	Beagle5.2/Beagle5.2	0.25	0.944956	0.895233	0.866598
Landrace 250 + others	Beagle5.2/Beagle5.2	0.35	0.938211	0.907765	0.876267
Landrace 250 + others	Beagle5.2/Beagle5.2	0.45	0.934128	0.911936	0.877831
Landrace 250 + others	Beagle5.2/Beagle5.2	Mean	0.957227	0.845314	0.816786
Landrace 250 + others	Eagle2.4/Miinimac4	0.0075	0.910496	0.582219	0.479423
Landrace 250 + others	Eagle2.4/Miinimac4	0.015	0.909028	0.633258	0.527956
Landrace 250 + others	Eagle2.4/Miinimac4	0.025	0.917324	0.68128	0.591672
Landrace 250 + others	Eagle2.4/Miinimac4	0.035	0.90197	0.659306	0.565918
Landrace 250 + others	Eagle2.4/Miinimac4	0.045	0.900571	0.674505	0.595544
Landrace 250 + others	Eagle2.4/Miinimac4	0.055	0.905044	0.707103	0.626936
Landrace 250 + others	Eagle2.4/Miinimac4	0.065	0.89623	0.698845	0.6142
Landrace 250 + others	Eagle2.4/Miinimac4	0.075	0.894321	0.709033	0.630524
Landrace 250 + others	Eagle2.4/Miinimac4	0.085	0.882676	0.699558	0.617596
Landrace 250 + others	Eagle2.4/Miinimac4	0.095	0.883108	0.713544	0.629884
Landrace 250 + others	Eagle2.4/Miinimac4	0.15	0.869806	0.735095	0.656989
Landrace 250 + others	Eagle2.4/Miinimac4	0.25	0.843187	0.752228	0.676402
Landrace 250 + others	Eagle2.4/Miinimac4	0.35	0.819581	0.754657	0.677203
Landrace 250 + others	Eagle2.4/Miinimac4	0.45	0.803797	0.748849	0.670777
Landrace 250 + others	Eagle2.4/Miinimac4	Mean	0.8457	0.733823	0.654401

## Sheet: Supplementary Data 10
Supplementary Data 10. Source data for Figure 3.
Design	MAF bin (midpoint)	Concordance rate	Non-ref concordance rate	r2
Landrace 550	0.0075	0.995501	0.859358	0.849569
Landrace 550	0.015	0.990722	0.808307	0.787789
Landrace 550	0.025	0.987083	0.817887	0.796579
Landrace 550	0.035	0.984204	0.831023	0.811067
Landrace 550	0.045	0.982127	0.846285	0.828785
Landrace 550	0.055	0.980023	0.856679	0.836387
Landrace 550	0.065	0.977349	0.85673	0.836295
Landrace 550	0.075	0.97748	0.873491	0.855438
Landrace 550	0.085	0.97512	0.879335	0.860237
Landrace 550	0.095	0.972546	0.877529	0.859191
Landrace 550	0.15	0.966956	0.898084	0.879374
Landrace 550	0.25	0.956275	0.916052	0.893422
Landrace 550	0.35	0.949919	0.924634	0.899077
Landrace 550	0.45	0.946428	0.927831	0.900128
Landrace 550	Mean	0.967446	0.88785	0.866859
DLY 550	0.0075	0.99428	0.835282	0.817175
DLY 550	0.015	0.989808	0.798182	0.77749
DLY 550	0.025	0.985819	0.803945	0.782675
DLY 550	0.035	0.982054	0.808645	0.787016
DLY 550	0.045	0.980343	0.83215	0.814126
DLY 550	0.055	0.977905	0.84284	0.823424
DLY 550	0.065	0.975692	0.848177	0.827829
DLY 550	0.075	0.975481	0.863282	0.844165
DLY 550	0.085	0.972595	0.867703	0.84773
DLY 550	0.095	0.96933	0.863643	0.843457
DLY 550	0.15	0.963082	0.887037	0.86669
DLY 550	0.25	0.952062	0.908465	0.884
DLY 550	0.35	0.945018	0.917542	0.890083
DLY 550	0.45	0.94144	0.921421	0.891791
DLY 550	Mean	0.964245	0.876561	0.853762
Ladrace 250 + others	0.0075	0.992746	0.790332	0.768267
Ladrace 250 + others	0.015	0.987349	0.748912	0.722282
Ladrace 250 + others	0.025	0.983421	0.771589	0.745674
Ladrace 250 + others	0.035	0.979818	0.786618	0.761563
Ladrace 250 + others	0.045	0.977726	0.809837	0.788519
Ladrace 250 + others	0.055	0.975268	0.824416	0.800965
Ladrace 250 + others	0.065	0.9719	0.824495	0.799655
Ladrace 250 + others	0.075	0.972133	0.844253	0.822106
Ladrace 250 + others	0.085	0.969538	0.852502	0.830576
Ladrace 250 + others	0.095	0.966937	0.851898	0.830762
Ladrace 250 + others	0.15	0.960541	0.879134	0.856959
Ladrace 250 + others	0.25	0.949593	0.90385	0.878158
Ladrace 250 + others	0.35	0.942371	0.913813	0.884763
Ladrace 250 + others	0.45	0.938341	0.91741	0.885842
Ladrace 250 + others	Mean	0.961546	0.861882	0.836556
Ladrace 250	0.0075	0.993365	0.810247	0.794053
Ladrace 250	0.015	0.987517	0.759349	0.732214
Ladrace 250	0.025	0.983184	0.773281	0.74414
Ladrace 250	0.035	0.979031	0.781328	0.752926
Ladrace 250	0.045	0.976642	0.801908	0.776975
Ladrace 250	0.055	0.973977	0.814212	0.78853
Ladrace 250	0.065	0.971006	0.819156	0.791694
Ladrace 250	0.075	0.970814	0.838548	0.813816
Ladrace 250	0.085	0.966078	0.83705	0.810117
Ladrace 250	0.095	0.96461	0.844308	0.819278
Ladrace 250	0.15	0.958336	0.872834	0.847674
Ladrace 250	0.25	0.947195	0.899718	0.871041
Ladrace 250	0.35	0.939674	0.910009	0.878383
Ladrace 250	0.45	0.935828	0.914105	0.880326
Ladrace 250	Mean	0.959092	0.860897	0.833269

[truncated: 2 more sheets: Supplementary Data 11, Supplementary Data 12]
